# Supplementary material for: Optoacoustic brain stimulation at submillimeter spatial precision
Source: Nat Commun. 2020 Feb 14;11:881. doi: 10.1038/s41467-020-14706-1 (PMC7021819; doi:10.1038/s41467-020-14706-1)
Supplement: Supplementary file 6 — Source Data [file 41467_2020_14706_MOESM6_ESM.xlsx]

## Sheet: Figure1
Fig.1c			Fig 1 d				Fig.1e
Time/μs	Voltage/V		Frequency/ MHz	Magnetude/dB			Angle	Mean Normalized intensity	SD
0	0.03125		0.25996	-11.8269			-150	0.47042	0.0246
0.01	-0.03125		0.38993	-11.1434			-140	0.48089	0.02343
0.02	0.03125		0.51991	-8.55134			-130	0.49843	0.02414
0.03	0.03125		0.64989	-6.07986			-120	0.50386	0.02525
0.04	-0.03125		0.77987	-5.82961			-110	0.54333	0.02456
0.05	0		0.90985	-6.10884			-100	0.62468	0.02692
0.06	-0.03125		1.03983	-2.73727			-90	0.65328	0.02538
0.07	-0.03125		1.1698	-0.78373			-80	0.72233	0.02507
0.08	0.03125		1.29978	0			-70	0.68661	0.02408
0.09	0.03125		1.42976	-1.79417			-60	0.72681	0.02355
0.1	-0.03125		1.55974	-3.55294			-50	0.75591	0.0233
0.11	-0.03125		1.68972	-4.86935			-40	0.81079	0.02314
0.12	0.03125		1.81969	-5.54189			-30	0.80216	0.02357
0.13	0.03125		1.94967	-5.54702			-20	0.91228	0.02281
0.14	-0.0625		2.07965	-6.36152			-10	0.95154	0.02276
0.15	-0.03125		2.20963	-9.03284			0	0.89287	0.02314
0.16	0		2.33961	-12.6288			10	1	0.0251
0.17	-0.03125		2.46959	-12.2672			20	0.9559	0.0263
0.18	0.03125		2.59956	-10.6778			30	0.91968	0.02466
0.19	0.03125		2.72954	-11.2825			40	0.88591	0.02502
0.2	-0.03125		2.85952	-13.7169			50	0.86624	0.02405
0.21	0.03125		2.9895	-13.1199			60	0.82026	0.02346
0.22	-0.03125		3.11948	-11.6122			70	0.76251	0.02394
0.23	-0.03125		3.24945	-11.1225			80	0.72701	0.02474
0.24	0.03125		3.37943	-11.2807			90	0.64988	0.02557
0.25	0.03125		3.50941	-10.4696			100	0.53651	0.02518
0.26	-0.0625		3.63939	-9.95391			110	0.50146	0.02379
0.27	0.03125		3.76937	-9.5347			120	0.44431	0.02325
0.28	-0.03125		3.89934	-8.91617			130	0.47338	0.02243
0.29	-0.03125		4.02932	-9.10736			140	0.4393	0.02362
0.3	0.0625		4.1593	-10.4706			150	0.39061	0.02456
0.31	0.03125		4.28928	-11.9575
0.32	-0.03125		4.41926	-12.9872
0.33	-0.0625		4.54924	-13.5128
0.34	0.03125		4.67921	-14.9124
0.35	-0.03125		4.80919	-16.4631
0.36	0.03125		4.93917	-17.3112
0.37	-0.03125		5.06915	-17.8338
0.38	0.03125		5.19913	-18.0706
0.39	-0.03125		5.3291	-17.4666
0.4	0.03125		5.45908	-17.7825
0.41	-0.03125		5.58906	-18.7794
0.42	0.03125		5.71904	-19.6642
0.43	0.03125		5.84902	-19.4748
0.44	-0.03125		5.979	-17.5951
0.45	-0.03125		6.10897	-17.5538
0.46	0.03125		6.23895	-17.2444
0.47	-0.03125		6.36893	-17.1576
0.48	0.03125		6.49891	-17.5063
0.49	-0.03125		6.62889	-18.1949
0.5	0.03125		6.75886	-18.3093
0.51	-0.03125		6.88884	-19.272
0.52	0.03125		7.01882	-19.4205
0.53	-0.03125		7.1488	-19.4487
0.54	0.03125		7.27878	-19.143
0.55	0.03125		7.40876	-19.9506
0.56	-0.03125		7.53873	-20.6868
0.57	-0.03125		7.66871	-20.408
0.58	0.03125		7.79869	-21.2799
0.59	0.03125		7.92867	-19.8319
0.6	-0.03125		8.05865	-19.9749
0.61	-0.03125		8.18862	-21.0571
0.62	0.03125		8.3186	-22.6053
0.63	0.03125		8.44858	-22.3721
0.64	-0.03125		8.57856	-20.9319
0.65	-0.03125		8.70854	-21.931
0.66	0.03125		8.83852	-20.8576
0.67	0		8.96849	-22.5489
0.68	-0.03125		9.09847	-22.6714
0.69	0.03125		9.22845	-22.1902
0.7	-0.03125		9.35843	-20.6714
0.71	0.03125		9.48841	-21.1603
0.72	-0.03125		9.61838	-21.5214
0.73	0		9.74836	-22.5697
0.74	-0.03125		9.87834	-22.9706
0.75	-0.03125
0.76	0.03125
0.77	-0.03125
0.78	0.03125
0.79	-0.03125
0.8	0.03125
0.81	-0.03125
0.82	0.03125
0.83	-0.03125
0.84	0.03125
0.85	-0.03125
0.86	0.03125
0.87	-0.03125
0.88	0.03125
0.89	-0.03125
0.9	0.03125
0.91	-0.03125
0.92	0.03125
0.93	0.03125
0.94	-0.03125
0.95	0.03125
0.96	-0.03125
0.97	-0.03125
0.98	0.03125
0.99	-0.03125
1	0.03125
1.01	-0.03125
1.02	0.03125
1.03	-0.03125
1.04	0.03125
1.05	-0.03125
1.06	0.03125
1.07	-0.03125
1.08	0.0625
1.09	0
1.1	0.03125
1.11	0.03125
1.12	-0.03125
1.13	0.03125
1.14	-0.03125
1.15	0.03125
1.16	-0.03125
1.17	0.03125
1.18	-0.03125
1.19	-0.03125
1.2	0.03125
1.21	0.03125
1.22	-0.03125
1.23	-0.03125
1.24	0.03125
1.25	-0.03125
1.26	0.03125
1.27	-0.03125
1.28	0.03125
1.29	0.03125
1.3	-0.03125
1.31	-0.03125
1.32	0.03125
1.33	-0.0625
1.34	0
1.35	0
1.36	-0.03125
1.37	0.03125
1.38	-0.03125
1.39	0
1.4	-0.03125
1.41	-0.03125
1.42	0.03125
1.43	-0.03125
1.44	0.03125
1.45	-0.03125
1.46	0.03125
1.47	-0.03125
1.48	0.03125
1.49	-0.03125
1.5	0.03125
1.51	0.03125
1.52	-0.03125
1.53	-0.03125
1.54	0.03125
1.55	-0.03125
1.56	0.03125
1.57	-0.03125
1.58	0.03125
1.59	-0.03125
1.6	0
1.61	-0.03125
1.62	0.03125
1.63	-0.03125
1.64	0.03125
1.65	-0.03125
1.66	0.03125
1.67	-0.03125
1.68	0.03125
1.69	-0.03125
1.7	0.03125
1.71	0.03125
1.72	-0.03125
1.73	-0.03125
1.74	0.03125
1.75	0.03125
1.76	-0.0625
1.77	0.03125
1.78	-0.03125
1.79	0.03125
1.8	-0.03125
1.81	-0.03125
1.82	0.03125
1.83	-0.03125
1.84	0.03125
1.85	-0.03125
1.86	0.03125
1.87	-0.03125
1.88	0.03125
1.89	0.03125
1.9	-0.03125
1.91	-0.03125
1.92	0.03125
1.93	0.03125
1.94	-0.03125
1.95	0
1.96	-0.0625
1.97	-0.03125
1.98	0.03125
1.99	0.03125
2	0.46875
2.01	0.46875
2.02	1.25
2.03	1.25
2.04	1.65625
2.05	1.65625
2.06	1.40625
2.07	1.40625
2.08	1.125
2.09	1.125
2.1	0.96875
2.11	0.96875
2.12	0.71875
2.13	0.71875
2.14	0.46875
2.15	0.46875
2.16	0.3125
2.17	0.375
2.18	0.21875
2.19	0.21875
2.2	-0.0625
2.21	-0.09375
2.22	-0.375
2.23	-0.34375
2.24	-0.5
2.25	-0.46875
2.26	-0.53125
2.27	-0.53125
2.28	-0.46875
2.29	-0.53125
2.3	-0.4375
2.31	-0.4375
2.32	-0.25
2.33	-0.28125
2.34	-0.125
2.35	-0.15625
2.36	-0.09375
2.37	-0.09375
2.38	-0.15625
2.39	-0.125
2.4	-0.1875
2.41	-0.1875
2.42	-0.125
2.43	-0.15625
2.44	-0.09375
2.45	-0.125
2.46	-0.1875
2.47	-0.15625
2.48	-0.28125
2.49	-0.25
2.5	-0.375
2.51	-0.34375
2.52	-0.40625
2.53	-0.40625
2.54	-0.3125
2.55	-0.3125
2.56	-0.21875
2.57	-0.25
2.58	-0.09375
2.59	-0.125
2.6	0
2.61	-0.03125
2.62	0.09375
2.63	0.0625
2.64	0.125
2.65	0.09375
2.66	0.15625
2.67	0.125
2.68	0.1875
2.69	0.15625
2.7	0.21875
2.71	0.1875
2.72	0.25
2.73	0.25
2.74	0.1875
2.75	0.25
2.76	0.15625
2.77	0.1875
2.78	0.09375
2.79	0.125
2.8	0
2.81	0.03125
2.82	-0.03125
2.83	0
2.84	-0.0625
2.85	-0.03125
2.86	-0.125
2.87	-0.125
2.88	-0.0625
2.89	-0.09375
2.9	-0.15625
2.91	-0.125
2.92	-0.15625
2.93	-0.125
2.94	-0.1875
2.95	-0.125
2.96	-0.1875
2.97	-0.125
2.98	-0.1875
2.99	-0.1875
3	-0.125
3.01	-0.15625
3.02	-0.21875
3.03	-0.15625
3.04	-0.21875
3.05	-0.1875
3.06	-0.25
3.07	-0.21875
3.08	-0.28125
3.09	-0.21875
3.1	-0.28125
3.11	-0.21875
3.12	-0.28125
3.13	-0.28125
3.14	-0.21875
3.15	-0.28125
3.16	-0.21875
3.17	-0.25
3.18	-0.1875
3.19	-0.25
3.2	-0.1875
3.21	-0.25
3.22	-0.1875
3.23	-0.15625
3.24	-0.21875
3.25	-0.1875
3.26	-0.125
3.27	-0.15625
3.28	-0.09375
3.29	-0.125
3.3	-0.0625
3.31	-0.125
3.32	-0.0625
3.33	-0.09375
3.34	-0.03125
3.35	-0.0625
3.36	0
3.37	-0.03125
3.38	0.0625
3.39	0
3.4	0.0625
3.41	0.09375
3.42	0
3.43	0.0625
3.44	0.09375
3.45	0.0625
3.46	0.125
3.47	0.125
3.48	0.0625
3.49	0.125
3.5	0.0625
3.51	0.15625
3.52	0.09375
3.53	0.09375
3.54	0.15625
3.55	0.125
3.56	0.09375
3.57	0.125
3.58	0.09375
3.59	0.15625
3.6	0.09375
3.61	0.125
3.62	0.0625
3.63	0.0625
3.64	0.125
3.65	0.09375
3.66	0.0625
3.67	0.09375
3.68	0.0625
3.69	0.09375
3.7	0.03125
3.71	0.09375
3.72	0.03125
3.73	0.03125
3.74	0.0625
3.75	0
3.76	0.0625
3.77	0
3.78	0.0625
3.79	0
3.8	0.0625
3.81	0.0625
3.82	-0.03125
3.83	0.0625
3.84	0
3.85	0
3.86	0.0625
3.87	0.03125
3.88	-0.03125
3.89	0.03125
3.9	0
3.91	0.03125
3.92	-0.03125
3.93	0.0625
3.94	-0.03125
3.95	0.0625
3.96	-0.03125
3.97	0.03125
3.98	0
3.99	0
4	0.03125
4.01	0
4.02	0.0625
4.03	0
4.04	0.0625
4.05	0.0625
4.06	0
4.07	0
4.08	0.0625
4.09	0.0625
4.1	0
4.11	0.0625
4.12	0
4.13	0.03125
4.14	0.0625
4.15	0.03125
4.16	0.09375
4.17	0.0625
4.18	0.03125
4.19	0.09375
4.2	0.03125
4.21	0.03125
4.22	0.0625
4.23	0.0625
4.24	0.03125
4.25	0.0625
4.26	0
4.27	0.03125
4.28	0.0625
4.29	0.0625
4.3	0
4.31	0.0625
4.32	0
4.33	0.0625
4.34	0
4.35	0.0625
4.36	0
4.37	0
4.38	0.0625
4.39	0.0625
4.4	0
4.41	0.0625
4.42	0
4.43	0.0625
4.44	0
4.45	0.0625
4.46	0
4.47	0.0625
4.48	0
4.49	0.0625
4.5	0
4.51	0
4.52	0.0625
4.53	0.0625
4.54	0
4.55	0.0625
4.56	0
4.57	0
4.58	0.0625
4.59	0
4.6	0.03125
4.61	0.03125
4.62	-0.03125
4.63	0.03125
4.64	-0.03125
4.65	0.03125
4.66	-0.03125
4.67	-0.03125
4.68	0.0625
4.69	0.03125
4.7	-0.03125
4.71	-0.03125
4.72	0.03125
4.73	0.03125
4.74	-0.03125
4.75	0.03125
4.76	-0.03125
4.77	-0.03125
4.78	0.03125
4.79	0.0625
4.8	0
4.81	0
4.82	0.0625
4.83	0
4.84	0.03125
4.85	0
4.86	0.0625
4.87	0
4.88	0.03125
4.89	0
4.9	0.0625
4.91	0.0625
4.92	0
4.93	0
4.94	0.0625
4.95	0
4.96	0.0625
4.97	0.0625
4.98	0
4.99	0.0625

## Sheet: Figure2
Fig.2b				Fig.2c						Fig. 2d
Time/s	ΔF/F	SD		Time/s	ΔF/F					Time/s	ΔF/F
0.05	1.00265	0.00543			200 ms	100 ms	50 ms	20 ms		0.05	0.00142
0.1	0.99809	0.00348		0.05	-0.00336	-0.00345	-0.000466618	0.00443		0.1	0.00554
0.15	0.99997	0.00293		0.1	-0.00243	-0.00501	0.00247	-0.0003127		0.15	0.00124
0.2	0.99882	0.00335		0.15	-0.0016	-0.00245	0.000565153	-0.00424		0.2	0.00297
0.25	0.99935	0.00411		0.2	-0.00454	-0.00502	-0.00296	-0.00598		0.25	0.00661
0.3	0.99699	0.00442		0.25	-0.00194	-0.00651	0.000846649	0.000428468		0.3	-0.00604
0.35	0.9983	0.00419		0.3	-0.00418	-0.00224	-0.00287	0.000533349		0.35	-0.00587
0.4	0.99802	0.00459		0.35	-0.000853042	-0.000970436	-0.00198	-0.000300399		0.4	0.00159
0.45	0.99698	0.00421		0.4	-0.00343	-0.00507	-0.00463	0.00105		0.45	-0.00215
0.5	0.99759	0.00359		0.45	0.000944497	-0.0046	-0.00396	-0.000412107		0.5	-0.00222
0.55	0.99941	0.00465		0.5	-0.00176	-0.00131	-0.00787	0.0015		0.55	-0.00285
0.6	0.99774	0.00513		0.55	-0.000308663	0.00349	-0.000819341	-0.000502038		0.6	0.00721
0.65	0.99622	0.00406		0.6	-0.00218	-0.00287	-0.00342	0.00298		0.65	0.00942
0.7	0.99874	0.00437		0.65	0.00117	-0.00244	-0.00292	0.00124		0.7	0.00253
0.75	0.99743	0.00427		0.7	-1.42627e-05	8.52756e-07	0.000948142	-0.00169		0.75	0.00223
0.8	0.99814	0.00381		0.75	0.00168	-0.00176	-0.00344	0.000743228		0.8	-0.00266
0.85	1.0007	0.00446		0.8	0.00267	0.00134	-0.00176	-0.000726807		0.85	0.00054061
0.9	0.99957	0.00454		0.85	0.00157	0.00137	0.00139	-0.000809911		0.9	0.00446
0.95	0.99517	0.0053		0.9	-0.00234	-0.000122797	-0.00231	-0.00183		0.95	-0.000419787
1	0.99806	0.00434		0.95	-0.00643	-0.00319	-0.00113	-1.29482e-05		1	0.00198
1.05	0.99763	0.00392		1	5.73775e-05	0.00532	-0.00285	-0.00222		1.05	-0.00348
1.1	0.99566	0.00375		1.05	-0.00229	0.00256	-0.00413	-0.00287		1.1	-0.00177
1.15	0.99554	0.00366		1.1	-0.00585	-0.00064042	0.000113668	0.000534761		1.15	0.000652746
1.2	0.99397	0.00439		1.15	-0.00386	-0.00273	-0.00415	-0.00619		1.2	0.00298
1.25	0.99406	0.00363		1.2	-0.00447	0.000697128	-0.000133693	-0.00262		1.25	-0.00487
1.3	0.99429	0.00234		1.25	-0.00426	0.00186	-0.00299	0.000586554		1.3	0.01157
1.35	0.99506	0.00334		1.3	-0.00756	0.00266	-0.00228	0.00206		1.35	-0.00743
1.4	0.992	0.00443		1.35	-0.0039	0.00239	-0.00177	-0.00203		1.4	-0.000980714
1.45	0.99297	0.00531		1.4	-0.00315	0.000783256	-0.00632	-0.00269		1.45	0.00136
1.5	0.99394	0.00354		1.45	-0.000656412	-0.00143	-0.00433	-0.000202345		1.5	0.000554596
1.55	0.99634	0.00356		1.5	0.00147	-0.00218	-0.0028	-0.000951576		1.55	0.00129
1.6	0.99195	0.00553		1.55	-0.00129	-0.00315	-0.00197	0.000420287		1.6	0.000161996
1.65	0.99539	0.00365		1.6	-0.00259	-0.000618035	-0.00445	0.00292		1.65	0.00304
1.7	0.99467	0.00375		1.65	-0.00104	0.000702458	-0.000513041	0.00197		1.7	0.00222
1.75	0.99428	0.00347		1.7	-0.00249	-0.000377345	-0.0014	0.00219		1.75	0.00272
1.8	0.99711	0.00322		1.75	-0.00687	-0.000642125	-0.00151	0.0055		1.8	0.00186
1.85	0.9967	0.00446		1.8	-0.00222	-0.00381	-0.00253	0.000676427		1.85	-0.00369
1.9	0.99828	0.00345		1.85	-0.00529	-0.00933	-0.00504	0.00213		1.9	-6.9392e-05
1.95	0.99689	0.00303		1.9	-0.00332	-0.00769	-0.00524	0.00356		1.95	-0.000356726
2	0.99592	0.00397		1.95	-0.00528	0.000100625	-0.00366	0.00263		2	0.00426
2.05	0.99732	0.00338		2	-0.00298	-0.00375	-0.00387	-0.00118		2.05	-0.000230603
2.1	0.99562	0.00233		2.05	-0.00459	-0.00919	-0.00371	-0.00318		2.1	-0.0017
2.15	0.99713	0.00281		2.1	-0.00583	-0.00262	-0.00248	-0.00303		2.15	0.0035
2.2	0.99322	0.004		2.15	-0.00327	-0.00217	0.00122	-0.00228		2.2	-0.00668
2.25	0.99384	0.00227		2.2	-3.03763e-05	0.000783256	0.0026	0.0023		2.25	0.000337194
2.3	0.99543	0.0025		2.25	-0.00605	-0.00757	0.00302	-0.00256		2.3	-0.00373
2.35	0.99344	0.00358		2.3	-0.000927295	-0.00424	0.00107	-0.000882127		2.35	0.01206
2.4	0.99362	0.00377		2.35	-0.00408	-0.00261	-0.000604977	0.000307226		2.4	0.0038
2.45	0.99547	0.0031		2.4	-0.00437	-0.0019	-0.00449	0.0014		2.45	0.00454
2.5	0.99589	0.00332		2.45	-0.00374	-0.00352	0.000107979	-4.5613e-05		2.5	0.00698
2.55	0.9949	0.0047		2.5	-0.00678	-0.00343	-0.000101379	0.00108		2.55	-0.00666
2.6	0.99404	0.00361		2.55	-0.00227	-0.00338	-8.9091e-05	0.00348		2.6	-0.00257
2.65	0.9938	0.00423		2.6	-0.01379	-0.00629	0.000201962	0.00538		2.65	-0.00279
2.7	0.99515	0.00457		2.65	-0.00333	-0.00605	0.000129825	0.00316		2.7	-0.00354
2.75	0.99789	0.00309		2.7	-0.00475	0.00332	0.00159	-0.00117		2.75	-0.00373
2.8	0.99357	0.00525		2.75	-0.00572	-0.00325	-0.00118	0.00555		2.8	-0.002
2.85	0.99321	0.00389		2.8	-0.00616	-0.000542353	-0.00566	0.0026		2.85	0.00257
2.9	0.99443	0.00389		2.85	-0.00783	-0.00148	-0.00236	-0.000393096		2.9	-0.00375
2.95	0.99578	0.00326		2.9	-0.00647	-0.00333	0.000776559	-0.00245		2.95	0.00166
3	0.99395	0.00411		2.95	-0.00533	-0.00179	-0.000448413	0.000702382		3	-0.00181
3.05	0.99381	0.00417		3	-0.0038	-0.000686682	0.000430436	-0.00118		3.05	-0.0013
3.1	0.99599	0.00383		3.05	-0.00614	-0.000614411	-0.000380372	-0.00224		3.1	-0.00553
3.15	0.99793	0.00283		3.1	-0.00412	-0.00338	-0.00216	-6.87433e-05		3.15	-0.0043
3.2	0.99713	0.00308		3.15	-0.00118	0.000960203	-0.00452	0.00403		3.2	-0.00343
3.25	0.99501	0.00425		3.2	-0.00425	0.000131751	-0.000633422	0.00142		3.25	-0.00787
3.3	0.99676	0.00298		3.25	-0.00315	-0.003	-0.000904678	0.00193		3.3	-0.00396
3.35	0.99543	0.00367		3.3	-0.00125	-0.00219	-0.00367	-0.000771773		3.35	-0.00843
3.4	0.99776	0.0024		3.35	-0.00281	-0.00564	-0.00268	0.000871239		3.4	0.00447
3.45	0.99681	0.0028		3.4	-0.0021	-0.000667708	-0.0027	-0.00142		3.45	-0.00102
3.5	0.99607	0.00356		3.45	0.0014	-0.00226	-0.00394	-0.000300399		3.5	0.00135
3.55	0.99663	0.00289		3.5	-5.89018e-05	-0.00261	-0.00375	-0.00183		3.55	0.00536
3.6	1.00006	0.00341		3.55	-0.00335	-0.00011768	0.00178	-0.00102		3.6	-0.00466
3.65	0.99931	0.00243		3.6	-0.00333	-0.00229	0.000267273	-0.00173		3.65	0.0067
3.7	0.99899	0.00281		3.65	-0.00149	-0.00503	-0.00045524	-0.000446184		3.7	0.01094
3.75	1.0001	0.00291		3.7	-0.00366	-0.00212	0.000981366	0.00105		3.75	0.00387
3.8	0.99896	0.00309		3.75	-0.00257	-0.000623152	0.00125	-0.00581		3.8	0.00294
3.85	0.99996	0.00287		3.8	-0.00225	0.00261	0.0039	-0.00198		3.85	0.00162
3.9	0.99867	0.00282		3.85	-0.00134	-0.0034	0.00251	-0.00255		3.9	0.00591
3.95	0.99812	0.00353		3.9	-0.00259	-0.000752131	-0.000764271	-0.00512		3.95	0.00249
4	0.99777	0.00316		3.95	0.00238	-0.0055	-0.00332	0.00175		4	0.000134024
4.05	0.99792	0.00324		4	0.00228	-0.00506	0.00112	-0.00165		4.05	0.01079
4.1	0.99629	0.00295		4.05	-0.000627887	0.000485858	-0.00351	0.000848108		4.1	-0.00118
4.15	0.99739	0.00264		4.1	-0.00306	0.000879405	-0.00402	0.000139664		4.15	0.00843
4.2	0.99892	0.00329		4.15	-0.00201	-0.00404	-0.00331	0.00204		4.2	0.00583
4.25	0.99973	0.00284		4.2	0.00010071	-0.00253	-0.00154	0.00049933		4.25	-0.00536
4.3	0.99884	0.00359		4.25	-0.00111	-0.00179	0.000500525	0.00332		4.3	-0.00242
4.35	0.99949	0.00238		4.3	-0.0027	-0.00818	0.00164	0.00416		4.35	-0.00151
4.4	0.99976	0.00254		4.35	-0.000494405	0.00227	0.00189	0.00105		4.4	0.00235
4.45	0.99928	0.00422		4.4	-0.00508	5.415e-05	-0.000836409	-0.00248		4.45	-0.000805516
4.5	0.99917	0.00285		4.45	-0.00413	-0.0057	0.00201	0.00504		4.5	0.00728
4.55	0.99939	0.00429		4.5	-0.00279	-0.00287	-0.000246565	-0.000540235		4.55	0.00519
4.6	0.99948	0.003		4.55	0.000585861	-0.00127	-0.00139	0.00238		4.6	-0.0009947
4.65	0.99987	0.00404		4.6	0.00511	-0.0018	-0.000200142	-0.000450245		4.65	0.00353
4.7	0.99965	0.00297		4.65	0.0023	-0.00507	0.000918786	0.000408104		4.7	0.000659862
4.75	0.99888	0.00332		4.7	0.00434	-0.00302	-0.000735826	-0.00378		4.75	0.00862
4.8	0.99896	0.0037		4.75	0.00362	5.94797e-05	-0.00192	-0.000112355		4.8	0.00313
4.85	1.00046	0.00355		4.8	-0.00315	-0.000934194	-0.00126	-0.00533		4.85	0.00182
4.9	0.99875	0.00408		4.85	-0.00253	-0.00348	0.00014985	0.000819563		4.9	-0.00284
4.95	0.99966	0.00398		4.9	-0.000237023	-0.00197	-0.00394	-0.00236		4.95	-0.00383
5	0.99901	0.00348		4.95	0.00345	-0.00195	-0.00123	-0.00322		5	-0.01256
5.05	0.99842	0.00397		5	-0.000825823	-0.00184	-0.00333	-0.00462		5.05	0.00144
5.1	1.00016	0.00373		5.05	-0.00375	-0.00337	-0.00332	2.79564e-05		5.1	-0.00596
5.15	0.99956	0.00349		5.1	-0.00113	-0.00157	-0.00106	0.000800435		5.15	-0.00439
5.2	0.99906	0.00321		5.15	-0.00463	-0.00288	-0.0031	-0.00592		5.2	-0.00594
5.25	0.99803	0.00444		5.2	-0.00163	-0.00506	0.00205	-0.00266		5.25	-0.0052
5.3	1.00138	0.00826		5.25	0.00907	0.00379	0.00154	0.00491		5.3	0.01137
5.35	1.02865	0.02017		5.3	0.03859	0.03914	-0.0032	0.00127		5.35	0.04415
5.4	1.06289	0.02479		5.35	0.073	0.06125	0.01762	0.00308		5.4	0.07235
5.45	1.0849	0.02747		5.4	0.09902	0.04697	0.05062	0.00638		5.45	0.09999
5.5	1.09598	0.0263		5.45	0.09895	0.04131	0.04418	4.83204e-05		5.5	0.11669
5.55	1.08561	0.02329		5.5	0.08704	0.03237	0.0376	0.00426		5.55	0.09204
5.6	1.06885	0.01628		5.55	0.06803	0.02734	0.02852	0.000405338		5.6	0.07248
5.65	1.05459	0.01251		5.6	0.05604	0.01794	0.02297	0.00435		5.65	0.05368
5.7	1.04743	0.00925		5.65	0.04979	0.0199	0.02175	-0.00111		5.7	0.04633
5.75	1.04186	0.00674		5.7	0.04232	0.01485	0.01793	-0.000406633		5.75	0.04324
5.8	1.03574	0.00622		5.75	0.03737	0.01727	0.01591	-0.000378029		5.8	0.03556
5.85	1.03688	0.00441		5.8	0.03204	0.01317	0.01491	-0.00104		5.85	0.0267
5.9	1.03256	0.00507		5.85	0.03483	0.01137	0.01552	0.00138		5.9	0.03204
5.95	1.02878	0.00391		5.9	0.02524	0.0087	0.01571	0.00237		5.95	0.03549
6	1.02288	0.00472		5.95	0.02841	0.00664	0.0128	-0.00105		6	0.0214
6.05	1.02108	0.00432		6	0.0232	0.01404	0.01007	-0.00444		6.05	0.01914
6.1	1.01726	0.00472		6.05	0.02088	0.01098	0.01074	-0.000823566		6.1	0.01426
6.15	1.019	0.00362		6.1	0.02046	0.00743	0.01153	0.00336		6.15	0.01421
6.2	1.01504	0.00484		6.15	0.01877	0.00917	0.01223	0.00575		6.2	0.02194
6.25	1.01475	0.0052		6.2	0.01946	0.00234	0.0113	0.000300458		6.25	0.01345
6.3	1.0138	0.00523		6.25	0.02049	0.00279	0.00849	0.00124		6.3	0.01966
6.35	1.0123	0.00371		6.3	0.01646	0.00868	0.00594	0.00688		6.35	0.01711
6.4	1.01106	0.00399		6.35	0.01294	0.00474	0.00723	-0.000534761		6.4	0.01831
6.45	1.01085	0.00385		6.4	0.01337	0.00948	0.01011	0.00264		6.45	0.01493
6.5	1.01285	0.00367		6.45	0.00969	0.00786	0.00752	-0.000211821		6.5	0.00388
6.55	1.00991	0.00434		6.5	0.01085	0.00482	0.00882	-0.000713212		6.55	0.00273
6.6	1.00729	0.00541		6.55	0.00713	0.00395	0.00682	0.00080997		6.6	0.000414487
6.65	1.00836	0.00382		6.6	0.00779	0.00617	0.00825	0.000318114		6.65	0.00989
6.7	1.00744	0.0037		6.65	0.00711	0.00564	0.00443	0.000427115		6.7	0.00349
6.75	1.00707	0.00457		6.7	0.00638	0.00207	0.01144	-0.00212		6.75	-4.82897e-05
6.8	1.00659	0.00385		6.75	0.00617	0.00102	0.00555	0.000369907		6.8	0.00344
6.85	1.00871	0.0039		6.8	0.01026	-0.00369	0.00268	0.00113		6.85	0.00806
6.9	1.00646	0.00401		6.85	0.01362	0.00347	0.00288	0.000771832		6.9	0.01268
6.95	1.00712	0.00351		6.9	0.01244	0.000722924	0.00679	-0.000146433		6.95	0.00363
7	1.00852	0.00331		6.95	0.00732	-0.00285	0.00443	0.00156		7	0.00389
7.05	1.00914	0.00356		7	0.00975	0.00181	0.0059	1.29482e-05		7.05	0.0078
7.1	1.00726	0.00382		7.05	0.01061	0.000121305	0.00341	0.00475		7.1	-0.00461
7.15	1.00831	0.00328		7.1	0.01399	-3.51762e-05	0.0037	-0.00213		7.15	0.00419
7.2	1.00783	0.0037		7.15	0.01295	0.00334	0.000761313	0.000639642		7.2	0.00107
7.25	1.00756	0.00362		7.2	0.0074	0.000956792	0.00184	0.00127		7.25	-0.000861461
7.3	1.008	0.00351		7.25	0.00606	0.00312	0.00205	0.000187396		7.3	-0.00248
7.35	1.00705	0.00306		7.3	0.00652	-0.000458143	-0.000218119	0.00514		7.35	-0.0042
7.4	1.00702	0.00342		7.35	0.00693	-0.000963614	0.00137	0.000447596		7.4	0.000722923
7.45	1.00613	0.00323		7.4	0.00446	-0.000747014	0.000567884	0.00269		7.45	-0.000139324
7.5	1.00611	0.0033		7.45	0.00686	-0.00447	-0.000879873	-0.00102		7.5	0.00272
7.55	1.00579	0.00304		7.5	0.00386	0.00145	0.00188	3.47836e-05		7.55	0.05712
7.6	1.00501	0.00302		7.55	0.00347	9.89197e-05	0.000712159	-0.000830393		7.6	0.08378
7.65	1.00627	0.00329		7.6	0.00393	0.00264	-0.00266	-0.00521		7.65	0.11598
7.7	1.00739	0.0032		7.65	0.00395	-0.00154	0.00259	0.000179156		7.7	0.12394
7.75	1.00739	0.00458		7.7	0.0052	0.00505	0.00281	0.00508		7.75	0.10275
7.8	1.00547	0.00412		7.75	0.00399	0.00382	0.00269	0.00395		7.8	0.0793
7.85	1.00419	0.00319		7.8	0.00658	0.00112	0.000289119	0.000743228		7.85	0.05674
7.9	1.00517	0.00391		7.85	0.00498	-0.00127	-0.00119	0.00675		7.9	0.05634
7.95	1.00559	0.00419		7.9	0.00523	0.00546	-0.00258	0.00033995		7.95	0.04319
8	1.00272	0.00416		7.95	0.00501	-0.00243	-0.00506	0.00626		8	0.03936
8.05	1.00153	0.00346		8	0.0096	0.0026	-0.00159	0.00215		8.05	0.03702
8.1	1.00318	0.00379		8.05	0.00691	0.00262	0.0014	-0.000294925		8.1	0.02886
8.15	1.00423	0.00425		8.1	0.0029	0.00472	0.000803184	0.00436		8.15	0.02534
8.2	1.00374	0.00332		8.15	0.00124	0.00156	0.00199	0.000519812		8.2	0.02889
8.25	1.00576	0.00523		8.2	0.00444	0.000587123	0.000711021	0.00236		8.25	0.02197
8.3	1.00411	0.00313		8.25	-0.000331091	-0.000566443	0.000204693	-0.00442		8.3	0.02067
8.35	1.00281	0.00358		8.3	0.00345	-0.0017	0.00292	0.00103		8.35	0.01805
8.4	0.99911	0.00306		8.35	0.00699	0.00497	0.0017	0.00131		8.4	0.0146
8.45	0.99692	0.00508		8.4	0.0047	0.00467	-0.000990014	0.0011		8.45	0.01097
8.5	1.00098	0.00372		8.45	0.00582	-0.00057156	0.00545	-0.000151906		8.5	0.0154
8.55	1.00161	0.00316		8.5	0.00542	0.00371	0.0035	0.000162794		8.55	0.01246
8.6	1.00149	0.00381		8.55	-0.000272952	0.00215	-0.000809784	-0.000289452		8.6	0.01629
8.65	1.00103	0.00489		8.6	0.00259	0.003	0.000761313	-0.00364		8.65	0.01561
8.7	0.99942	0.00491		8.65	0.00373	-0.0018	-0.0027	-0.000796316		8.7	0.01498
8.75	0.99905	0.00372		8.7	0.00685	0.00293	0.0025	0.000792255		8.75	0.00734
8.8	1.00226	0.00481		8.75	-0.0006305	0.00562	-0.00349	0.000269029		8.8	0.00789
8.85	1.00124	0.00366		8.8	0.00116	3.53894e-05	0.000259763	0.0042		8.85	-0.00131
8.9	1.00049	0.00438		8.85	0.00134	0.00145	0.0013	-0.00107		8.9	0.00693
8.95	1.00087	0.00457		8.9	0.0026	0.00185	0.00058131	-0.00202		8.95	0.00686
9	1.00104	0.00432		8.95	-0.000725657	0.00572	0.000370814	-0.00581		9	0.01191
9.05	1.00148	0.00314		9	0.00103	0.00489	0.00134	-0.00283		9.05	0.00883
9.1	0.99789	0.00436		9.05	-0.000322381	0.00707	-9.59179e-05	0.00099666		9.1	0.00855
9.15	1.00019	0.00396		9.1	0.00203	0.00145	0.00289	-0.00631		9.15	0.00822
9.2	0.99659	0.00523		9.15	-0.000767683	0.00287	0.000394481	-0.00804		9.2	0.00989
9.25	0.99861	0.00337		9.2	0.00103	0.00131	-0.00165	-0.000444771		9.25	0.00768
9.3	0.99794	0.00375		9.25	0.00291	0.00502	0.00116	-0.00731		9.3	0.00437
9.35	1.00007	0.003		9.3	0.0009384	0.00644	0.000586772	-0.00489		9.35	0.00506
9.4	0.99999	0.00385		9.35	0.00161	0.00402	0.000218119	-0.00334		9.4	0.02208
9.45	0.99884	0.00383		9.4	1.42627e-05	0.00169	-0.00282	-0.00521		9.45	0.06454
9.5	1.00102	0.00379		9.45	-0.0003496	0.00333	-0.00414	-0.00464		9.5	0.09141
9.55	0.99874	0.00342		9.5	0.00276	0.00619	4.35784e-05	-0.00501		9.55	0.11993
9.6	0.99793	0.00397		9.55	-0.00248	-8.52756e-07	-4.35784e-05	-0.000784074		9.6	0.12893
9.65	0.99821	0.00494		9.6	0.00121	0.00587	-0.00308	-0.00277		9.65	0.09809
9.7	0.99847	0.00402		9.65	0.00297	0.000858939	-0.00935	-0.00124		9.7	0.07638
9.75	0.9983	0.00415		9.7	0.00455	-0.000991116	-0.00758	-0.00367		9.75	0.07199
9.8	0.99853	0.0042		9.75	-0.00268	-0.000810545	-0.00588	-0.00461		9.8	0.053
9.85	1.00022	0.00605		9.8	-0.00138	0.000898379	-0.00392	-0.00127		9.85	0.04065
9.9	1.00287	0.00636		9.85	-0.00348	-0.000472	-0.00297	-0.00519		9.9	0.04822
9.95	1.00263	0.00597		9.9	-0.00127	-0.00641	-0.00022085	-0.00516		9.95	0.04663
10	1.00218	0.00511		9.95	0.000187375	0.000903495	-0.00248	-0.0055		10	0.02924
				10	-0.00040774	0.00104	-0.00174	-0.00318		10.05	0.02752
										10.1	0.03247
										10.15	0.02422
										10.2	0.01881
										10.25	0.02796
										10.3	0.01699
										10.35	0.02352
										10.4	0.02063
										10.45	0.0231
										10.5	0.01671
										10.55	0.00678
										10.6	0.01616
										10.65	0.0037
										10.7	0.01322
										10.75	0.00794
										10.8	0.00498
										10.85	-0.00434
										10.9	0.00911
										10.95	0.01073
										11	0.00841
										11.05	0.00128
										11.1	0.00137
										11.15	0.00014801
										11.2	0.000884134
										11.25	0.00145
										11.3	-0.000335869
										11.35	-0.00804
										11.4	0.00735
										11.45	0.02612
										11.5	0.06501
										11.55	0.10182
										11.6	0.13472
										11.65	0.11873
										11.7	0.09731
										11.75	0.06766
										11.8	0.06259
										11.85	0.04687
										11.9	0.04676
										11.95	0.04062
										12	0.03363
										12.05	0.0308
										12.1	0.03109
										12.15	0.02373
										12.2	0.02426
										12.25	0.02932
										12.3	0.02511
										12.35	0.02055
										12.4	0.02168
										12.45	0.01192
										12.5	0.02571
										12.55	0.01266
										12.6	0.01363
										12.65	0.00855
										12.7	0.00243
										12.75	0.00437
										12.8	0.01111
										12.85	0.00484
										12.9	0.00511
										12.95	0.00695
										13	0.01127
										13.05	0.00683
										13.1	0.000204201
										13.15	0.00385
										13.2	-0.000391814
										13.25	0.0078
										13.3	0.00929
										13.35	0.00485
										13.4	0.0311
										13.45	0.06409
										13.5	0.10363
										13.55	0.12642
										13.6	0.12256
										13.65	0.08005
										13.7	0.07745
										13.75	0.0594
										13.8	0.05654
										13.85	0.05034
										13.9	0.03505
										13.95	0.03993
										14	0.0335
										14.05	0.03251
										14.1	0.03029
										14.15	0.01794
										14.2	0.02169
										14.25	0.01523
										14.3	0.0202
										14.35	0.01492
										14.4	0.02171
										14.45	0.01681
										14.5	0.01217
										14.55	0.01634
										14.6	0.00888
										14.65	0.01777
										14.7	0.01655
										14.75	0.01179
										14.8	0.02389
										14.85	0.0071
										14.9	0.00312
										14.95	0.01581
										15	0.00615
										15.05	0.004
										15.1	0.0027
										15.15	-0.00138
										15.2	0.00857
										15.25	-0.00226
										15.3	0.00198
										15.35	0.01703
										15.4	0.06376
										15.45	0.0915
										15.5	0.11214
										15.55	0.12981
										15.6	0.09869
										15.65	0.08258
										15.7	0.0628
										15.75	0.048
										15.8	0.04083
										15.85	0.04019
										15.9	0.03632
										15.95	0.03055
										16	0.03033
										16.05	0.02878
										16.1	0.02375
										16.15	0.02317
										16.2	0.01741
										16.25	0.01705
										16.3	0.02272
										16.35	0.01885
										16.4	0.02238
										16.45	0.01801
										16.5	0.02031
										16.55	0.01894
										16.6	0.01481
										16.65	0.01374
										16.7	0.02108
										16.75	0.0164
										16.8	0.01986
										16.85	0.0164
										16.9	0.02017
										16.95	0.01615
										17	0.01062
										17.05	0.0165
										17.1	0.0093
										17.15	0.0067
										17.2	0.01237
										17.25	0.0104
										17.3	0.00486
										17.35	0.0109
										17.4	0.00836
										17.45	0.04183
										17.5	0.07748
										17.55	0.107
										17.6	0.13407
										17.65	0.10996
										17.7	0.0806
										17.75	0.06892
										17.8	0.06309
										17.85	0.05038
										17.9	0.04605
										17.95	0.04903
										18	0.03077
										18.05	0.03614
										18.1	0.0262
										18.15	0.02165
										18.2	0.03126
										18.25	0.03331
										18.3	0.02621
										18.35	0.02119
										18.4	0.01811
										18.45	0.01847
										18.5	0.00936
										18.55	0.00914
										18.6	0.00735
										18.65	0.00779
										18.7	0.01148
										18.75	0.00894
										18.8	0.0112
										18.85	0.0119
										18.9	0.00816
										18.95	0.00569
										19	0.01183
										19.05	0.00832
										19.1	0.00832
										19.15	-0.00149
										19.2	0.00953
										19.25	0.00644
										19.3	0.02863
										19.35	0.07837
										19.4	0.10628
										19.45	0.13344
										19.5	0.12588
										19.55	0.09823
										19.6	0.08201
										19.65	0.06003
										19.7	0.05646
										19.75	0.04596
										19.8	0.04028
										19.85	0.03959
										19.9	0.02917
										19.95	0.02212
										20	0.02567
										20.05	0.03019
										20.1	0.02454
										20.15	0.02309
										20.2	0.02084
										20.25	0.0196
										20.3	0.0146
										20.35	0.01443
										20.4	0.01595
										20.45	0.01141
										20.5	0.01259
										20.55	-0.00862
										20.6	0.01346
										20.65	0.00587
										20.7	0.00154
										20.75	0.0047
										20.8	0.00602
										20.85	0.00618
										20.9	0.00534
										20.95	0.00356
										21	0.00886
										21.05	0.00807
										21.1	1.47716e-05
										21.15	0.00273
										21.2	0.000154881
										21.25	-0.000342739
										21.3	0.00503
										21.35	-0.00153
										21.4	0.00154
										21.45	0.00205
										21.5	-0.00762
										21.55	0.00105
										21.6	0.00159
										21.65	-0.00365
										21.7	-0.00873
										21.75	0.000232174
										21.8	-0.00672
										21.85	-0.00824
										21.9	-0.00682
										21.95	-0.00939
										22	-0.00146
										22.05	-0.00357
										22.1	-0.00667
										22.15	-0.00153
										22.2	0.000295235
										22.25	-0.00119
										22.3	0.000218187
										22.35	-0.00464
										22.4	-0.000686264
										22.45	-0.00485
										22.5	-0.0086
										22.55	-0.01592
										22.6	-0.01197
										22.65	-0.01028
										22.7	-0.00641
										22.75	-0.0075
										22.8	-0.00262
										22.85	-0.00721
										22.9	-0.00989
										22.95	0.00034431
										23	0.00717
										23.05	-0.01161
										23.1	0.000778868
										23.15	-0.00911
										23.2	-0.00572
										23.25	-0.00334
										23.3	-0.000237474
										23.35	-0.00163
										23.4	0.00433
										23.45	0.000708937
										23.5	-0.00838
										23.55	-0.00739
										23.6	-0.00277
										23.65	-0.00849
										23.7	0.00131
										23.75	-0.01097
										23.8	-0.00981
										23.85	-0.00318
										23.9	-0.01464
										23.95	-0.01285
										24	-0.01165
										24.05	-0.01363
										24.1	-0.01312
										24.15	-0.00859
										24.2	-0.00137
										24.25	-0.00525
										24.3	-0.00554
										24.35	-0.00575
										24.4	-0.00289
										24.45	-0.00644
										24.5	-0.01652
										24.55	-0.0125
										24.6	-0.00573
										24.65	-0.01037
										24.7	-0.0108
										24.75	0.00124
										24.8	-0.000665162
										24.85	-4.11739e-05
										24.9	3.58738e-05
										24.95	0.000211071
										25	-0.00569

## Sheet: Figure3
Fig.3b						Fig.3e
Fitted		Wavefront reconstructrion			Cell count	1	2	3	4	5	6	7	8	9	10	11	12	13	14	15	16	17	18	19	20	21	22	23
Distance	Intensity	Distance	Intensity			0.99075	0.99313	0.99296	0.99167	0.99344	0.98991	0.99646	1.00727	0.99434	1.00475	1.00167	0.99987	0.99461	0.99991	0.99352	0.99586	0.99594	0.99548	0.99468	0.99385	1.00306	1.00057	1.00124
0	1	0.3	0.625			0.98942	0.993	0.99416	0.99048	0.99342	0.99517	0.99856	1.00726	0.99699	1.0065	0.99998	0.99717	0.99595	0.99799	0.99823	0.99815	0.99355	0.99815	1.00048	0.99939	1.00101	0.99946	1.00087
0.00571	0.99039	0.6	0.55402			0.99177	0.99513	0.99457	0.99448	0.99846	0.99271	0.99203	1.00719	1.00129	1.00381	0.99901	1.0002	0.99444	0.99575	0.99913	0.99711	0.99138	0.99809	1.00337	0.9988	0.99909	0.99891	0.99874
0.01141	0.98097	0.9	0.39098			0.99124	0.99075	0.9934	0.99289	0.98904	0.98488	0.99325	1.00933	0.9959	1.00482	0.99741	0.99392	0.99744	1.00053	0.99685	0.99444	0.99446	0.99302	0.99552	0.99656	0.99901	0.99632	0.99786
0.01712	0.97171	1.2	0.41206			0.99358	0.99256	0.99506	0.99125	0.9944	0.99338	0.99482	1.00915	0.99455	1.00503	0.99509	0.9983	0.9957	1.00145	0.99968	0.996	0.99415	0.99494	0.9977	0.99851	1.00003	1.00118	0.99808
0.02282	0.96263	1.5	0.28822			0.98932	0.99083	0.99215	0.99336	0.99338	0.99348	0.99048	1.0094	0.99655	1.00275	0.9953	0.99489	0.99656	0.99536	0.99966	0.99862	0.9927	0.99378	0.99798	0.99323	0.99991	0.99633	0.99543
0.02853	0.95371	1.8	0.23299			0.99107	0.99389	0.99205	0.9915	0.99125	0.99223	0.99613	1.00876	0.99601	1.00401	0.99923	0.99893	0.9944	0.99778	0.99778	0.99752	0.9919	0.99647	0.99692	0.99574	1.00351	0.99487	0.99559
0.03423	0.94495	2.1	0.21805			0.98696	0.99049	0.98976	0.99047	0.9939	0.99382	0.99703	1.00379	0.99218	0.99848	0.99306	0.99879	0.99013	0.99284	0.99252	1.00015	0.99706	0.9918	1.00083	0.99624	0.99668	0.9938	0.99362
0.03994	0.93635	2.4	0.17392			0.9892	0.9943	0.9949	0.99125	0.99093	0.99473	0.9992	1.01161	0.99941	1.00213	0.99683	0.99748	0.99656	1.00293	0.996	0.9967	0.99632	0.9973	0.99947	0.99927	0.99917	0.99571	0.99855
0.04565	0.9279	2.7	0.11408			0.98988	0.997	0.99202	0.99142	0.9938	0.99033	0.99666	1.00374	0.99622	1.00409	1.00062	0.99461	0.99725	0.99978	0.99554	0.99703	0.99422	0.99622	1.00175	0.99779	0.99995	1.00289	0.99299
0.05135	0.9196	3	0.12182			0.99308	0.99095	0.99635	0.98945	0.99588	0.99279	0.99244	1.00902	0.99928	1.00569	0.99366	0.99261	0.99931	1.00107	0.99315	0.99577	0.99845	0.99278	1.00238	1.00037	1.00156	1.00384	1.00696
0.05706	0.91144	3.3	0.15547			0.98399	0.99594	0.99083	0.99619	0.99298	0.99089	0.99721	1.0119	0.98759	1.00222	0.99816	0.99686	0.99579	1.00049	0.99483	0.99489	0.99382	0.99499	0.99597	0.99736	1.0018	1.00111	0.99631
0.06276	0.90342	3.6	0.11127			0.99021	0.99606	0.99244	0.99508	0.99664	0.99631	0.99191	1.00934	0.99655	1.00761	0.99834	1.00213	0.99539	1.00243	0.99975	1.00154	0.9924	0.99494	1.00039	0.99924	1.00339	1.00375	0.99188
0.06847	0.89554	3.9	0.14984			0.98945	0.9935	0.99449	0.99663	0.99508	0.98991	0.99415	1.00659	0.99562	1.00575	0.99379	0.99729	1.00055	0.99632	0.99654	0.99626	1.00098	0.99848	0.99805	0.99863	1.00118	1.00027	0.99918
0.07417	0.88779	4.2	0.09902			0.98913	0.9945	0.99411	0.99089	0.99088	0.98715	0.99482	1.00764	0.99515	1.00425	0.99564	0.9985	0.9957	0.99977	0.99685	0.99372	0.99359	0.99275	0.99911	0.99494	1.00114	1.00044	1.00086
0.07988	0.88018	4.5	0.12902			0.9896	0.99497	0.99472	0.99083	0.99558	0.99335	0.99207	1.00832	0.9996	0.99915	0.99558	0.99882	0.99562	0.99645	0.99558	0.99383	0.99214	0.99726	1.00144	0.99922	1.00266	1.00174	0.9989
0.08559	0.87269	4.8	0.08918			0.99148	1.0006	0.99586	0.9968	0.99859	0.99458	1.00285	1.00383	0.99873	1.00736	0.99845	1.00381	0.99984	1.00014	1.00178	1.0016	1.00299	0.99872	1.00532	1.00074	1.00352	1.00373	1.00354
0.09129	0.86532	5.1	0.01632			0.99303	0.99696	0.99326	0.99376	0.99899	0.99099	0.99909	1.00872	0.99792	1.00804	1.00086	0.99657	0.99883	1.0041	0.99942	0.99744	0.99277	0.99838	0.99909	0.99781	0.99846	1.00141	0.9989
0.097	0.85807	5.4	0.09135			0.98819	0.99219	0.99496	0.99083	0.99713	0.99387	0.9966	1.01095	0.99728	1.00649	1.00022	0.99869	0.99839	1.00012	0.99571	1.00221	0.99507	0.99739	0.9996	0.99499	0.99812	1.00105	0.99611
0.1027	0.85095	5.7	0.13787			0.99181	0.99495	0.99416	0.99765	0.99492	0.99056	0.99512	1.00446	0.99061	1.00614	0.99898	0.9997	0.996	1.00029	0.99113	0.99828	0.98971	0.99705	0.99778	0.99807	0.99962	0.99426	0.98868
0.10841	0.84393					0.99188	0.99034	0.99288	0.99105	0.996	0.99536	0.99466	1.00215	1.00008	1.00564	0.99753	0.99923	0.997	0.99622	0.99629	0.99758	0.99703	0.99628	1.00153	0.99744	1.00047	0.99685	1.00095
0.11411	0.83703					0.99123	0.99155	0.99406	0.99085	0.99512	0.99254	0.99432	1.00334	0.9949	1.00219	0.99762	0.99212	0.99752	0.99879	0.99422	0.99031	0.99419	0.99421	1.00168	0.99598	1.00065	0.9936	0.99588
0.11982	0.83024					0.99459	0.98996	0.99333	0.98972	0.99341	0.99403	0.9955	1.00382	0.99433	0.99754	0.99816	0.99533	0.99366	1.00134	0.99601	1.00251	0.99467	0.99801	0.99987	0.99741	1.00202	0.9985	0.99721
0.12553	0.82355					0.98957	0.98651	0.99491	0.9922	0.99359	0.99272	0.99463	1.00027	0.99466	1.00903	1.00126	0.99686	0.99593	0.99947	0.99079	0.99557	0.99231	0.9951	0.99557	0.99895	0.99828	1.00386	0.99451
0.13123	0.81697					0.9914	0.99062	0.98939	0.99313	0.99123	0.99228	0.99421	1.00024	0.99573	1.00421	0.99659	0.99128	0.98979	0.99586	0.99528	0.99267	0.99125	0.99253	0.99761	0.9949	1.00029	0.99183	0.99525
0.13694	0.81049					0.98966	0.99215	0.9886	0.99146	0.99177	0.99068	0.99032	1.00091	0.99611	1.00172	0.995	0.99572	0.9945	0.9958	0.99341	0.99153	0.99472	0.99323	0.99461	0.99629	0.99782	0.99859	0.99303
0.14264	0.80411					0.99409	0.98919	0.9907	0.99196	0.99014	0.99221	0.9929	0.99945	0.99731	1.00379	0.99974	0.9933	0.99511	0.99725	0.99651	0.99796	0.99279	0.99458	0.99687	0.99556	0.99948	0.99542	0.99357
0.14835	0.79783					0.98748	0.99252	0.98944	0.99574	0.99459	0.99202	0.99549	1.00574	1.00128	1.00425	0.99279	0.99523	0.99558	0.9984	0.99585	0.99489	0.99326	0.99472	0.99378	0.99526	0.9995	0.99984	0.99886
0.15405	0.79164					0.99222	0.99097	0.99402	0.99016	0.99673	0.99367	0.99982	0.99777	0.99596	1.00567	0.996	0.99978	0.99577	1.00383	1.00051	0.99562	0.99573	0.99762	1.00171	0.99917	1.0007	1.00056	1.00038
0.15976	0.78555					0.98852	0.993	0.99052	0.99339	0.99378	0.9913	0.99517	1.00429	0.99411	1.0026	0.99857	0.99086	0.9989	1.00024	0.99786	0.99183	0.99719	0.99625	1.00266	0.99614	0.99894	0.99757	0.99799
0.16547	0.77955					0.99474	0.98988	0.98998	0.98951	0.99184	0.99028	0.99395	1.00535	0.98876	1.00566	0.99704	0.99738	0.99304	0.99948	0.99693	1.00068	0.98878	0.99623	0.99543	0.99775	1.00067	1.00066	0.99722
0.17117	0.77363					0.99257	0.9941	0.99625	0.98984	0.99722	0.98701	0.99276	1.00367	0.99851	1.00158	0.99771	0.99754	0.99706	0.99982	0.99931	0.99819	0.99894	0.99657	0.99992	0.99529	0.99985	0.99968	0.99337
0.17688	0.76781					0.99028	0.9922	0.99368	0.9934	0.99439	0.9949	0.99879	1.00392	0.99207	1.00291	0.99564	1.00019	0.99596	0.99996	1.00253	0.99433	0.99475	0.99758	0.99368	0.99817	0.99837	1.00061	0.99746
0.18258	0.76206					0.99049	0.99005	0.99296	0.99038	0.99323	0.98763	0.99135	1.00859	0.99401	1.0016	0.99396	0.99524	0.99375	0.99719	0.9962	0.99597	0.99151	0.99723	0.99427	0.99464	0.99892	0.99786	0.99347
0.18829	0.7564					0.9918	0.98998	0.98954	0.99357	0.99078	0.99478	0.99682	1.00805	0.99436	1.00403	0.99372	0.99917	0.9929	1.00001	0.9942	0.99638	0.99808	0.99608	0.9966	0.99498	0.99748	0.99587	0.99629
0.19399	0.75082					0.99686	0.99138	0.99489	0.99136	0.99399	0.99178	0.98772	1.00033	1.00004	1.0029	0.99932	0.99382	0.99672	1.00232	0.99565	0.99676	0.99311	0.9979	0.99708	0.99603	0.99806	0.99452	1.00138
0.1997	0.74533					0.99253	0.99256	0.99247	0.98925	0.99119	0.99466	0.99069	1.00701	0.99354	1.00335	0.99872	0.99541	0.99461	0.99809	0.99668	0.99644	0.99487	0.99858	0.99821	0.99687	1.00136	1.00035	0.99905
0.20541	0.73991					0.99318	0.99492	0.99439	0.99199	0.99883	0.99421	0.99489	1.00331	0.99271	1.00326	0.99979	0.9996	0.99678	1.00171	0.99786	0.99343	1.00024	0.9979	0.99875	0.99924	1.00109	1.00191	0.9965
0.21111	0.73456					0.98926	0.99288	0.99274	0.99438	0.99463	0.99108	0.99338	0.9981	0.99918	1.0016	0.99334	0.9962	0.99583	1.00051	0.99935	0.99878	0.99477	0.99643	0.99589	0.99725	1.00002	1.0006	0.99951
0.21682	0.72929					0.99266	0.99505	0.9956	0.99535	0.99324	0.99406	0.99619	1.00083	0.99206	1.00263	0.99308	0.99618	0.99539	1.00233	0.99933	0.99071	0.9908	0.99766	1.00052	0.99468	0.99967	1.00282	0.99676
0.22252	0.72409					0.99078	0.99036	0.99248	0.99409	0.9921	0.99145	0.99265	1.00426	0.99036	0.99761	0.99623	0.99716	0.99725	0.99587	0.99555	0.99547	0.99282	0.99241	0.99828	0.9988	0.99883	0.99441	0.99658
0.22823	0.71897					0.99098	0.99175	0.9934	0.98617	0.99425	0.99045	0.99708	1.00948	0.99363	0.99769	0.99209	0.99397	0.99185	0.99464	0.99128	0.9928	0.99565	0.99306	0.99868	0.99164	0.99845	1.00165	0.98471
0.23393	0.71391					0.99061	0.9935	0.9933	0.98638	0.9924	0.99221	0.98894	1.00367	0.9962	1.00283	0.99675	0.99895	1.00032	0.99691	0.99386	0.9935	0.99443	0.99461	0.99661	0.99471	1.00004	0.99919	0.99845
0.23964	0.70893					0.98443	0.99293	0.99217	0.9919	0.99083	0.98878	0.99329	1.00253	0.99294	0.99821	0.99821	0.99565	0.99591	0.99891	0.99561	0.99832	0.99828	0.99408	0.99367	0.99401	0.99786	0.9972	0.99763
0.24535	0.70401					0.98416	0.98984	0.99338	0.98924	0.99426	0.99403	0.98973	0.99835	0.99137	1.00504	0.9958	0.99227	0.99971	1.00046	0.99641	0.9935	0.99687	0.99733	0.99833	0.99465	0.99859	0.99841	1.00046
0.25105	0.69916					0.98448	0.99193	0.9905	0.98966	0.99023	0.99209	0.99098	0.99831	0.99406	0.99472	0.99399	0.99466	0.9905	0.99688	0.99304	0.98948	0.98939	0.99269	0.99952	0.9905	0.99707	0.99288	0.99299
0.25676	0.69437					0.98823	0.99289	0.9892	0.98942	0.9903	0.99312	0.99401	0.99605	0.99274	0.99831	0.99462	0.99462	0.99315	0.99811	0.99556	0.99525	0.99781	0.99166	0.99485	0.99792	0.99916	0.99118	0.9918
0.26246	0.68964					0.98767	0.99071	0.98892	0.99026	0.99408	0.98659	0.98931	1.00013	0.99309	1.00127	0.99309	0.99654	0.99436	0.99344	0.9953	0.99144	0.9945	0.99751	0.9932	0.99533	0.99375	0.98983	0.99006
0.26817	0.68498					0.98912	0.98823	0.99033	0.98818	0.99213	0.98805	0.99187	1.00304	0.9931	0.99274	0.99345	0.99633	0.99247	0.9931	0.99448	0.99438	0.99233	0.99591	0.99895	0.99732	0.99732	0.9972	0.98975
0.27387	0.68038					0.99001	0.99073	0.99698	0.99546	0.99452	0.99063	0.9968	1.00913	1.00039	1.00382	1.00265	0.9993	0.99525	1.00192	0.99821	0.9978	0.9962	0.99954	0.99927	0.99872	1.00272	0.99615	1.00902
0.27958	0.67584					0.98898	0.99428	0.99107	0.99146	0.99636	0.99178	0.9945	1.00235	0.99573	0.99718	0.99518	0.99896	0.99634	1.00069	0.99222	0.9962	0.99761	0.99437	0.99613	1.00009	0.99918	1.00418	0.99432
0.28529	0.67135					0.98822	0.99453	0.99204	0.99598	0.99353	0.9912	0.99216	0.99702	0.99479	0.9999	0.99599	0.99626	0.9981	0.99712	0.99714	0.99402	0.99564	0.99429	1.00049	0.99742	0.99174	0.99532	0.99582
0.29099	0.66693					0.98952	0.99355	0.99503	0.99467	0.99485	0.99101	0.99352	1.00576	0.99006	0.9987	0.99405	0.99925	0.99745	0.99815	1.00036	1.00174	0.99899	0.99762	0.99919	1.00028	1.0021	1.00262	0.99707
0.2967	0.66256					0.99696	0.99182	0.99551	0.99161	0.99866	0.98991	0.99395	0.99993	0.99489	0.99861	0.99579	0.99536	0.99849	1.00135	0.99683	0.9911	1.00009	0.99847	0.99747	0.99536	0.9997	0.99795	1.00186
0.3	0.66005					0.99616	0.99523	0.9972	0.99336	0.99933	1.00072	0.99819	1.00232	0.99883	1.00635	0.99817	0.99531	0.99948	1.00518	0.99852	1.00257	0.99943	1.00021	1.00593	1.00018	1.00354	1.00444	1.00434
0.3024	0.65824					0.99269	0.99626	0.99687	0.99853	0.99538	0.99486	0.99642	1.00219	0.99447	1.00293	0.99982	0.99646	0.99374	1.00052	0.99725	1.00049	0.99869	1.00189	1.00211	0.9961	1.00657	1.00349	1.00183
0.30811	0.65398					0.98673	0.99005	0.99499	0.99634	0.99311	0.99187	0.99607	0.9962	0.99623	1.00012	0.99167	0.9947	0.99879	0.99647	0.99494	0.9907	0.99599	0.99499	0.99345	0.99605	0.99654	0.99621	1.00049
0.31381	0.64977					0.9921	0.9927	0.99478	0.99484	0.99197	0.99359	0.99289	1.0045	0.99962	1.00522	0.99679	0.99987	0.99612	0.99741	0.9974	0.99771	0.99436	0.99666	0.99933	0.99343	0.99941	0.99962	0.99802
0.31952	0.64562					0.99184	0.99775	0.99112	0.99501	0.99537	0.99664	0.99302	1.00834	0.99515	1.0011	0.99806	0.99941	0.99887	1.00368	0.99598	0.99401	0.99154	0.99403	0.99703	0.99946	1.00091	1.00032	1.00093
0.32523	0.64152					0.992	0.99323	0.99203	0.99627	0.9936	0.99396	0.99662	0.99979	0.99602	1.00246	0.996	0.99646	0.99565	1.00008	0.9999	0.99358	0.99611	0.99348	0.99571	0.99892	1.00031	0.99777	1.00109
0.33093	0.63746					0.98969	0.99318	0.99294	0.99311	0.9923	0.99197	0.99263	0.99712	0.99848	0.99805	0.99573	0.99636	0.99841	1.00193	0.99678	0.99447	0.99675	0.99827	0.99726	0.99595	1.00071	1.0031	0.9905
0.33664	0.63346					0.99594	0.99361	0.99416	1.00059	0.99468	0.99141	0.99908	1.0085	0.99491	1.0025	1.00037	1.00085	0.99786	0.99701	0.99337	1.00103	0.99767	0.99661	0.99526	0.99525	1.00139	0.99591	0.99617
0.34234	0.6295					0.98943	0.99013	0.99335	0.98968	0.99477	0.99107	0.99109	0.99682	0.99319	0.99791	0.9971	0.99296	0.99903	0.99824	0.99602	1.00027	0.99339	0.99293	0.99772	0.99203	0.99808	0.99968	0.99828
0.34805	0.62559					0.99305	0.99307	0.99175	0.99242	0.99299	0.99233	0.99938	1.00423	0.99678	1.00086	0.99312	1.0019	0.99738	0.99518	0.99747	0.99302	0.99922	0.99525	0.99615	0.99949	1.0028	0.99934	0.9929
0.35375	0.62173					0.99576	0.99444	0.99182	0.99462	0.99721	0.99108	1.00462	0.99867	0.99831	1.00189	0.99772	0.99926	1.00078	1.00142	0.99892	0.99862	0.99916	1.00113	0.99525	1.00055	1.00166	1.00229	1.00187
0.35946	0.61792					0.99096	0.99553	0.9942	0.99631	0.9957	0.99565	0.99139	1.00803	0.99175	1.00131	1.00285	0.99955	0.99842	0.99905	0.99362	0.99666	0.99862	0.99565	0.99692	1.00007	1.00046	1.00097	0.99607
0.36517	0.61415					0.99089	0.99171	0.99607	0.9917	0.99471	0.99385	1.00022	1.00059	0.99098	1.0012	0.99579	0.98868	0.99806	0.99738	1.00023	0.99912	0.9928	0.99677	0.99858	1.00089	0.99994	1.00203	0.99216
0.37087	0.61042					0.9947	0.99526	0.99434	0.99617	0.99431	0.9939	0.99908	1.00693	0.99663	0.99781	0.99632	0.99655	0.99808	1.00103	1.00455	0.99687	0.99175	0.99943	0.99686	1.004	0.99842	1.00109	0.99196
0.37658	0.60674					0.99172	0.9918	0.99092	0.99714	0.99468	0.9967	0.9985	0.99679	0.99284	1.00285	0.99594	0.99858	0.99397	1.00421	0.9985	0.99815	0.99805	0.99333	0.99516	0.99804	1.00003	1.00571	0.99709
0.38228	0.6031					0.98917	0.99397	0.9933	0.9984	0.99632	0.99699	0.9947	1.00345	0.99867	1.00086	1.00369	1.002	0.99779	1.0002	0.99698	0.99933	1.00054	0.99599	0.99752	0.99697	0.9983	0.99356	1.00034
0.38799	0.5995					0.99225	0.99416	0.99417	0.9922	0.99574	0.99032	0.99332	1.00271	0.99865	0.99719	0.99634	1.00225	0.99725	0.99821	0.99956	0.99801	0.99847	0.9998	0.99755	0.9982	1.0012	0.99708	0.99384
0.39369	0.59595					0.99149	0.99137	0.99232	0.99315	0.98917	0.98994	0.99676	0.99905	0.99662	0.99627	0.99352	0.99481	0.99657	0.9969	0.99431	0.99554	0.99385	0.99868	0.99821	0.99736	1.0016	0.99435	0.98946
0.3994	0.59243					0.99132	0.99586	0.99457	0.99484	0.99856	0.99182	0.99102	0.99849	0.99678	0.99907	0.99237	0.99813	1.00051	1.00065	0.99876	0.99844	0.99384	0.99598	0.99819	0.99679	0.99826	1.00011	0.99834
0.40511	0.58895					0.99426	0.9969	0.99506	0.99876	0.99469	0.99411	0.99932	1.00581	1.00235	1.00826	0.9986	0.99978	0.99589	0.99748	1.00003	0.99829	1.00021	0.99787	0.99713	1.00047	1.00075	1.00122	1.00258
0.41081	0.58552					0.98755	0.99609	0.99171	0.99175	0.99309	0.99155	1.00173	1.00345	0.98918	0.99648	0.99739	1.00385	0.99987	1.00107	0.9914	0.99966	1.00097	0.99559	1.00083	0.99761	0.99761	0.99738	0.99914
0.41652	0.58212					0.99179	0.99517	0.99765	0.99247	0.99577	0.99211	0.99649	1.00704	0.99644	0.99937	0.99472	0.99811	0.99709	1.00264	0.99816	0.99595	0.99614	0.99788	0.99411	0.9956	1.00211	0.99681	0.99535
0.42222	0.57876					0.9953	0.99506	0.98923	0.99351	0.99498	0.9929	0.9993	0.9993	0.99839	0.99899	0.99691	1.00027	0.99874	0.99877	0.9907	0.99699	0.99703	0.99825	0.99839	0.99467	0.99903	0.99755	0.99508
0.42793	0.57544					0.98921	0.99343	0.99659	0.9925	0.99201	0.99457	0.99878	1.00691	1.00251	1.0009	0.99131	0.99486	0.99741	1.00072	0.99926	0.99859	0.99474	0.99639	0.99694	0.9957	0.99977	0.99958	0.99594
0.43363	0.57215					0.99285	0.99326	0.99518	0.99248	0.99602	0.99371	0.99663	1.00175	0.99455	1.00242	0.99418	0.99213	0.99814	1.00084	0.99297	0.99497	0.99567	0.99975	1.00179	0.99464	0.99839	0.99828	0.99516
0.43934	0.5689					0.99368	0.99497	0.99308	0.99836	0.99336	0.9956	1.00111	1.00075	0.99067	1.00076	0.99222	0.99817	0.99744	0.99767	0.99725	0.99993	0.99575	0.99368	1.00211	0.99586	0.99968	0.99935	0.99336
0.44505	0.56569					0.99196	0.9961	0.99483	0.99482	0.99268	0.99585	0.99554	1.00517	0.99555	1.00419	0.9988	0.99697	0.99967	0.99427	0.99913	0.99832	0.99666	0.9965	0.99621	0.99604	1.00328	1.00266	0.99798
0.45075	0.56251					0.99131	0.99333	0.99255	0.98677	0.99676	0.99299	0.99943	1.00018	1.00044	0.99925	1.00014	1.00234	0.99894	0.99937	0.99491	0.99361	0.99512	0.99183	0.99461	0.99779	1.00112	0.99848	1.00169
0.45646	0.55936					0.9969	0.99452	0.99302	0.99069	0.99548	0.99138	0.99891	0.99002	0.99908	0.99532	0.99741	0.9973	0.99781	0.99748	0.99323	0.99447	0.99381	0.99932	0.99406	0.99357	0.99921	0.99917	0.99424
0.46216	0.55625					0.98804	0.9923	0.99705	0.99659	0.99458	0.99544	0.99259	1.00594	0.99395	1.00135	1.00051	0.99596	0.99641	0.99658	0.99925	0.99646	0.99613	1.00065	0.99815	0.99878	1.00293	0.99575	0.99453
0.46787	0.55317					0.9972	0.99356	0.99508	0.99579	0.9982	0.9913	0.99363	1.00231	0.99689	1.00109	0.99649	0.99914	1.00459	1.00655	0.99965	0.99989	0.99771	0.9984	0.99811	0.99578	1.00331	1.00213	1.00042
0.47357	0.55013					0.99723	0.99149	0.99808	0.99595	0.99697	0.99614	1.00085	0.99618	0.99961	0.99894	0.99744	0.99536	1.00095	1.00057	0.998	0.99587	0.99453	0.99808	1.00066	1.00379	0.99987	1.00209	0.99754
0.47928	0.54711					1.00013	0.99485	0.9977	0.9978	1.00033	0.99829	1.00275	1.00213	0.99895	1.00464	0.99905	1.00165	1.00208	1.0051	0.99611	1.00338	0.99843	1.00173	1.00221	1.00099	1.00367	1.00489	0.99712
0.48498	0.54413					0.99525	0.9964	0.99551	0.99252	0.99419	0.99349	0.99734	1.00919	0.99821	0.99912	1.00166	0.99842	0.99997	1.00562	0.99795	0.99901	1.00197	1.00099	1.00143	1.00348	1.0028	1.00696	0.99923
0.49069	0.54118					0.99354	0.9958	0.99844	0.99428	0.99876	0.99523	0.99989	1.00291	0.99315	1.00222	1.00063	1.00305	1.00409	1.00413	1.00226	1.00105	1.00698	1.0003	1.00555	1.0012	1.00734	1.00027	1.0047
0.4964	0.53826					0.99529	0.99435	0.99603	0.99671	0.99478	0.99615	0.99779	1.001	1.00499	0.9994	0.99612	1.0003	1.00022	0.99895	0.99733	0.99647	0.99732	0.99856	1.00342	0.99996	0.99709	1.00353	1.00274
0.5021	0.53537					0.99119	0.99478	0.99457	0.99814	0.9984	0.99707	0.99947	0.99944	0.99594	0.99907	0.99805	1.00073	0.9979	1.00218	0.99952	0.99545	0.99668	1.00002	0.99464	0.99876	0.99974	0.99637	0.99882
0.50781	0.53251					0.99359	0.99529	0.99497	0.99212	0.99731	1.00071	0.99764	0.99737	0.99646	1.00029	0.99817	0.99919	0.9979	1.00324	1.00372	0.99682	1.00216	1.00164	1.00195	0.99912	1.00374	1.00263	0.99829
0.51351	0.52968					0.99112	0.99457	0.99703	0.99816	0.9963	0.99935	0.99315	1.00103	0.99885	0.99609	0.99945	0.99913	0.99881	1.00259	0.99715	0.99983	1.00188	1.00014	1.00285	1.00062	1.00366	1.00137	1.00378
0.51922	0.52688					0.9966	0.99658	0.99256	0.99634	0.99467	0.99853	0.99654	1.00348	0.9983	0.99515	0.99412	0.99781	0.9995	1.00032	0.99936	0.99407	0.99886	0.99597	0.99666	0.99724	1.00067	1.00208	1.00124
0.52492	0.52411					0.99157	0.99502	0.99348	0.99318	0.99565	0.99562	0.99764	1.00345	0.99708	0.99815	0.99528	0.9953	1.00235	1.00005	0.9944	0.99547	0.99789	0.9992	0.99449	0.99794	0.99919	0.9989	1.00516
0.53063	0.52136					0.99207	0.99454	0.99358	0.99308	0.99047	0.98748	0.99954	0.99615	0.99804	0.99383	0.99764	0.9951	0.9998	0.99815	0.99822	0.99706	1.00139	1.00118	0.99677	0.99447	0.99826	1.00192	0.99668
0.53634	0.51865					0.98838	0.99384	0.99188	0.99194	0.99537	0.98951	0.99455	0.99798	0.99195	0.9953	0.99228	0.99431	0.99543	0.99472	0.99058	0.9923	0.99676	0.99566	0.99931	0.9941	0.99796	0.99491	0.99919
0.54204	0.51596					0.99148	0.98991	0.99239	0.99223	0.99588	0.98852	0.9959	0.99342	0.99218	0.99652	0.99149	0.99529	0.99604	1.00184	0.9977	0.99623	0.99483	0.99463	0.9941	0.99506	0.999	0.99764	0.99864
0.54775	0.51329					0.99176	0.99519	0.9943	0.99749	0.99689	0.99652	1.001	0.99036	0.99535	0.99693	0.99032	0.993	0.99803	0.99869	0.99786	0.99512	1.00066	0.99777	0.99649	0.99864	0.9946	1.00015	0.99387
0.55345	0.51066					0.99646	0.99232	0.99258	0.99269	0.99222	0.99411	0.99551	0.99636	0.99522	0.99155	0.99726	0.99688	0.99651	0.99575	0.99304	1.00021	0.99835	0.99962	0.99731	0.99822	0.99782	1.00226	1.00252
0.55916	0.50804					0.99657	0.99419	0.99424	0.99364	0.99515	0.99258	1.00529	1.00461	0.99943	1.0021	0.99922	0.9982	0.99645	1.00453	1.00137	1.00148	1.00344	1.00045	1.00075	1.00226	1.00084	0.9976	0.99621
0.56486	0.50546					0.99854	0.99675	0.99764	0.99523	0.99605	0.9925	0.9942	0.99985	0.9979	0.9929	0.99864	1.00161	0.9976	0.99886	0.99307	0.99712	0.99624	1.00266	0.99928	0.99832	0.99813	0.99908	0.99892
0.57057	0.5029					0.98893	0.99415	0.99696	0.9975	1.00012	0.9988	0.99923	1.00699	0.99132	0.99948	0.99736	1.00017	0.99873	1.00437	1.00193	1.00471	1.00303	0.99968	1.00002	0.99773	1.00075	1.00273	1.00015
0.57628	0.50036					0.99244	0.99647	0.99872	0.9961	0.99614	0.99428	0.99609	0.99248	0.9984	0.9992	1.00033	1.00162	0.99853	0.99503	0.99368	0.99805	0.99975	1.00354	0.99978	0.99877	1.00313	0.99605	0.99847
0.58198	0.49785					0.99387	0.99556	0.99675	0.99001	0.99411	0.99605	0.99492	0.99838	0.99591	1.00326	0.99806	1.00017	0.99839	0.99923	0.99972	0.99605	0.99923	1.00225	1.00142	0.99767	1.00417	1.00081	1.00376
0.58769	0.49536					0.99669	0.99395	0.99184	0.9927	0.99528	0.99623	0.99947	0.99542	1.00069	0.99998	1.00086	1.00182	1.00133	0.99478	0.99671	0.9987	0.99646	1.00115	1.00055	1.00276	1.00127	1.00028	1.00644
0.59339	0.4929					1.00658	1.00384	1.00844	0.99683	0.99762	0.99816	1.00129	0.99552	0.99211	0.99702	0.99643	1.0035	0.99757	1.00041	0.99835	0.99903	1.00024	0.99902	1.00031	0.99952	0.99859	0.99875	0.99486
0.5991	0.49046					1.07221	1.04889	1.04994	1.01672	1.03367	1.03202	1.00935	1.01321	1.0041	1.00041	0.99936	1.00289	1.00116	1.00006	0.99921	1.00019	0.99492	0.99967	0.99966	0.99825	1.00235	1.00002	0.99937
0.6	0.49008					1.12761	1.07968	1.07537	1.05072	1.07368	1.06968	1.02886	1.03512	1.0184	1.01436	1.01154	1.00871	1.00479	0.9987	1.00545	1.00194	1.00754	1.00406	1.00274	1.00163	1.00201	0.99817	1.00065
0.6048	0.48804					1.15263	1.10336	1.09517	1.0795	1.09984	1.10323	1.0443	1.05022	1.03845	1.02224	1.02708	1.01809	1.01023	1.00403	1.01705	1.01598	1.00631	1.00659	1.00943	1.00334	1.00287	1.00268	1.00713
0.61051	0.48565					1.16175	1.10915	1.09562	1.09975	1.11416	1.12324	1.05489	1.06035	1.04876	1.02738	1.03818	1.02844	1.01426	1.00716	1.02421	1.01686	1.00877	1.01284	1.0147	1.00303	1.00213	1.00888	1.0034
0.61622	0.48328					1.11044	1.08409	1.07726	1.10043	1.09709	1.10852	1.06493	1.05303	1.05716	1.03853	1.04328	1.03547	1.01999	1.0169	1.03126	1.02239	1.01661	1.01605	1.02122	1.01402	1.00646	1.00798	1.01611
0.62192	0.48093					1.08653	1.06194	1.0642	1.07789	1.07158	1.08218	1.05261	1.04876	1.04594	1.04399	1.04565	1.03985	1.02629	1.01672	1.0305	1.02392	1.01409	1.02228	1.02312	1.01649	1.01156	1.0115	1.01913
0.62763	0.4786					1.06413	1.05014	1.047	1.05951	1.05583	1.06949	1.04598	1.03288	1.04159	1.03422	1.0376	1.02852	1.02529	1.01712	1.03326	1.02678	1.01934	1.02063	1.01634	1.01551	1.01004	1.00821	1.01041
0.63333	0.4763					1.04276	1.0336	1.036	1.05236	1.04091	1.05179	1.03564	1.03289	1.04195	1.02265	1.03442	1.02606	1.02424	1.01699	1.02463	1.02141	1.02248	1.01805	1.02008	1.01425	1.00677	1.00542	1.01423
0.63904	0.47401					1.03861	1.03274	1.03516	1.04661	1.03735	1.03958	1.03431	1.02153	1.03405	1.02841	1.03292	1.02321	1.02186	1.01413	1.02427	1.02093	1.01592	1.01795	1.01506	1.01423	1.00539	1.0077	1.0191
0.64474	0.47175					1.03058	1.02908	1.0288	1.03413	1.03224	1.03813	1.02343	1.02016	1.02719	1.02044	1.02356	1.02325	1.01918	1.00856	1.02505	1.0191	1.01322	1.01734	1.0211	1.01208	1.00945	1.00126	1.01952
0.65045	0.4695					1.02674	1.01956	1.0245	1.03468	1.02819	1.03241	1.02188	1.01804	1.02281	1.01896	1.02448	1.01826	1.01889	1.01029	1.02154	1.01744	1.01866	1.01661	1.01605	1.01746	1.00753	1.01209	1.01428
0.65616	0.46728					1.0271	1.02299	1.0221	1.02626	1.02386	1.02358	1.01983	1.00833	1.01364	1.0128	1.0234	1.01862	1.01394	1.01149	1.01592	1.015	1.01198	1.01493	1.01638	1.01579	1.00591	1.00555	1.01786
0.66186	0.46508					1.02636	1.01476	1.01748	1.02437	1.02147	1.02128	1.02084	1.00666	1.018	1.01149	1.02191	1.01424	1.01392	1.01193	1.01505	1.0138	1.01786	1.01318	1.01259	1.01555	1.00957	1.00992	1.01432
0.66757	0.4629					1.01825	1.01534	1.01622	1.01444	1.00982	1.0203	1.01609	1.00612	1.01795	1.01167	1.01661	1.01793	1.0131	1.00971	1.01097	1.01432	1.0135	1.01213	1.01707	1.01155	1.00985	1.01063	1.01591
0.67327	0.46073					1.01449	1.01293	1.01886	1.01471	1.01667	1.02087	1.02104	1.00775	1.01497	1.0167	1.01985	1.01759	1.01263	1.01248	1.01481	1.01695	1.01334	1.01588	1.01013	1.01468	1.00767	1.00425	1.01375
0.67898	0.45859					1.01561	1.00873	1.01763	1.02029	1.0156	1.02116	1.0207	1.01547	1.01952	1.01124	1.01532	1.01216	1.01576	1.00842	1.01535	1.01404	1.0182	1.01195	1.0149	1.01318	1.00576	1.00413	1.00908
0.68468	0.45646					1.01446	1.01242	1.00929	1.01982	1.00865	1.01755	1.0168	1.0043	1.01339	1.01047	1.01225	1.00875	1.00736	1.00504	1.00772	1.0086	1.00722	1.00825	1.00915	1.00521	1.00031	1.00893	1.01186
0.69039	0.45436					1.0121	1.01124	1.01079	1.01049	1.00847	1.01159	1.00876	1.00753	1.00565	1.0064	1.00761	1.01103	1.00919	1.0077	1.0113	1.01298	1.01108	1.00866	1.00935	1.01395	1.00327	1.0044	1.01214
0.6961	0.45227					1.00916	1.01147	1.00915	1.00691	1.01072	1.01269	1.01033	1.00358	1.00841	1.00551	1.00701	1.01484	1.00809	1.0063	1.01529	1.00843	1.01538	1.00878	1.00948	1.00584	1.00159	1.00358	1.00276
0.7018	0.4502					1.00433	1.00824	1.00923	1.00908	1.0069	1.00782	1.00988	0.99947	1.00609	1.00254	1.0086	1.00897	1.01092	1.00725	1.01085	1.00567	1.01231	1.00707	1.00327	1.01001	1.00028	0.99756	1.00383
0.70751	0.44815					1.01134	1.01014	1.00782	1.00703	1.00689	1.01192	1.00716	1.00497	1.00921	1.0005	1.00486	1.00242	1.00664	1.00642	1.00545	1.01418	1.00917	1.00453	1.00604	1.00823	0.99975	1.00745	1.01306
0.71321	0.44612					1.0052	1.00693	1.00736	1.00393	1.00558	1.00877	1.00312	0.99795	1.00729	1.00464	1.00601	1.00561	1.00248	1.00106	1.00515	1.00797	1.00497	1.00292	1.0078	1.00649	1.00017	1.00691	1.00327
0.71892	0.4441					1.00947	1.0075	1.00462	1.00713	1.00335	1.00743	1.00125	1.00216	1.01066	1.00172	1.00516	1.00696	1.00497	1.00326	1.0054	1.00759	1.00789	1.00327	1.00288	1.00483	1.00323	1.00617	1.01146
0.72462	0.4421					1.00473	1.00605	1.00584	1.01335	1.00217	1.00665	1.00355	0.99838	1.00648	1.00127	1.00839	1.00587	1.0071	1.00208	1.00031	1.00548	1.00836	1.00706	1.00404	1.00717	1.00097	1.00218	1.00318
0.73033	0.44012					1.01081	1.00364	1.00465	1.00511	1.00656	1.00818	1.00836	1.0001	1.00586	1.00528	1.01092	1.00374	1.00755	1.00753	1.00417	1.00764	1.01094	1.00857	1.00779	1.00403	1.00313	1.00201	1.00057
0.73604	0.43816					1.00578	1.0039	1.00659	1.00407	1.00107	1.00607	1.00434	0.99927	1.00348	1.00083	1.00695	1.00223	1.00441	0.99848	1.00722	1.0056	1.00141	1.00497	1.00038	1.00729	1.00317	1.00259	1.01195
0.74174	0.43621					1.00497	1.0077	1.00448	1.00454	1.0059	1.0061	1.0096	0.99827	1.00475	1.00124	1.00337	1.00998	1.00547	1.00211	1.00347	1.00639	1.00703	0.99994	1.00518	1.00393	1.00567	1.00625	1.00643
0.74745	0.43428					1.00873	1.0079	1.00534	1.00896	1.00511	1.00676	1.00557	0.99816	1.00661	0.99753	1.0074	1.00255	1.00841	1.00164	1.00966	1.00811	1.00735	1.00823	1.00628	1.0064	1.00462	1.00019	1.01061
0.75315	0.43236					0.99871	1.00494	1.00722	1.00833	1.00303	1.00619	1.00402	0.99394	1.0087	1.00102	1.00608	1.00973	1.00882	1.00367	1.00463	1.00835	1.00987	1.00184	1.00411	1.00681	1.00544	0.99653	1.00322
0.75886	0.43047					1.00166	1.00074	1.00617	1.00653	0.99756	1.00325	1.00189	1.00052	1.00762	1.00007	1.00553	1.00163	1.00568	0.99932	1.00405	1.00289	1.0066	1.00503	1.00511	1.00729	1.00352	1.00164	1.00488
0.76456	0.42858					1.00032	1.00426	1.00474	1.00751	1.00147	1.00659	1.00488	0.99851	1.00912	0.99888	0.99994	1.00622	1.00411	1.0019	1.00115	1.0045	1.01027	1.0038	1.00406	1.00939	1.00019	1.00156	1.00333
0.77027	0.42671					1.00428	1.00081	1.00389	1.00601	1.00337	1.00247	1.00885	0.99901	1.00618	0.996	1.0065	1.00565	1.00337	0.99591	1.00459	1.0082	1.0091	1.00602	1.00589	1.00757	1.00088	1.00007	1.00355
0.77598	0.42486					1.00594	1.00351	1.00539	1.00307	1.00108	1.00031	1.00231	0.99667	1.00378	1.00002	1.00742	1.00166	1.00473	1.00011	1.00414	1.00577	1.0059	0.99997	1.00812	1.00699	1.00506	1.00474	1.00115
0.78168	0.42303					1.00537	1.00463	1.00078	1.00514	1.0009	0.99719	1.00309	0.99679	1.00579	1.00365	0.99976	1.00741	1.00847	1.00382	1.00378	1.00614	1.00845	1.00244	1.00531	1.0042	1.00471	1.00356	1.00558
0.78739	0.42121					1.0037	1.00672	1.0007	1.00289	1.00131	1.0042	1.00095	0.99095	1.00118	0.99896	1.00146	0.99889	1.00228	1.0032	1.00389	0.99766	1.00188	1.00275	1.00073	1.00071	1.0007	0.99766	1.00559
0.79309	0.4194					0.9948	1.00095	0.99969	1.0043	0.99893	0.9964	1.00195	1.00042	0.99925	1.00036	1.00412	0.99863	1.00656	1.00049	1.00238	1.00235	1.01118	1.00103	1.0013	1.00578	1.00042	0.99872	1.00761
0.7988	0.41761					0.99895	1.00431	1.00129	1.00121	1.0022	1.00173	1.00246	0.99283	1.00001	0.99673	1.00649	1.00431	1.00373	1.00059	1.00287	1.00301	1.01169	1.00372	1.00442	1.00458	1.00562	1.00459	1.0051
0.8045	0.41583					1.00447	1.00481	1.00421	0.99948	1.00135	1.0064	1.00071	0.99981	1.0019	0.99769	1.00193	1.00466	1.00368	1.00167	1.0032	1.00725	1.00864	1.00498	1.00444	1.0079	1.00026	1.00535	0.99917
0.81021	0.41407					1.00615	1.00416	1.00201	1.00132	1.00271	1.00581	1.00486	0.99521	1.0025	1.00017	1.00257	1.00013	1.00387	1.00314	1.00662	1.00449	1.00496	1.0055	1.00512	1.00273	1.00173	1.00303	1.01373
0.81592	0.41232					0.9966	1.00308	1.00227	1.00514	1.00295	1.00148	1.00438	1.0039	1.00238	1.00095	1.00289	1.00453	1.00535	1.00621	1.00546	1.00257	1.00281	1.00489	1.00445	1.00231	1.00501	1.00556	1.00479
0.82162	0.41058					0.99808	1.00097	0.99971	1.00438	1.00125	1.00194	0.9973	0.99734	1.00827	0.99537	0.99853	1.00624	1.00244	1.00708	1.00472	1.01029	1.004	1.00354	1.00708	1.0046	1.00356	1.00036	0.99918
0.82733	0.40886					0.99752	1.00456	1.00252	1.00269	0.99859	1.00137	1.00035	0.99378	0.99862	1.00311	0.99798	0.99997	1.00183	0.9968	1.00813	1.00352	0.99885	1.00137	1.00383	1.00256	1.00247	1.00046	1.00114
0.83303	0.40716					0.99934	1.00063	1.0037	0.99866	0.99742	1.0045	1.00111	0.99857	1.0016	0.99701	1.00355	0.99862	1.00152	1.00531	1.00424	1.00327	1.00571	1.00692	1.00335	1.00718	1.0035	1.00748	1.00276
0.83874	0.40546					0.99695	1.00272	1.00358	1.00184	0.99894	0.99869	0.99439	0.99093	0.99882	0.99785	1.00228	0.99986	1.00655	0.9993	0.99934	1.00432	1.0009	1.00679	1.00676	1.00534	1.00073	1.00282	1.00524
0.84444	0.40378					1.00205	1.00277	0.99841	0.99902	0.99866	1.00289	0.99781	0.99531	1.00172	0.99635	0.99878	0.99782	1.00029	1.00082	1.00507	1.00379	1.00683	1.00512	0.99874	1.00164	0.99985	1.0043	1.00126
0.85015	0.40212					0.99928	1.00352	1.00322	0.99621	0.99748	1.00218	1.00331	0.98622	1.00261	0.99216	0.99769	1.00252	1.00417	1.00127	0.99965	1.00511	0.99848	1.00278	1.00451	0.99933	1.00065	0.99942	1.00296
0.85586	0.40046					0.99799	0.99654	0.99713	0.99787	0.99613	0.99491	1.00368	0.99396	0.99897	0.99485	1.00029	0.99809	1.00266	0.99223	0.99669	1.00041	0.99958	1.00273	1.0003	1.00159	1.0007	0.99584	1.00065
0.86156	0.39882					0.99496	1.0004	0.99781	0.99746	1.0005	0.99741	0.99626	0.99044	0.99711	0.99547	0.99891	0.99889	0.99969	1.00134	1.00246	1.0004	1.00318	1.0001	0.99632	0.99542	0.99612	0.99834	0.99617
0.86727	0.39719					0.99991	0.99702	1.00152	0.99639	0.9933	0.99389	1.00118	0.99097	0.9971	0.99324	0.99339	0.99692	0.99767	0.99398	0.9992	1.00044	1.00249	0.99658	1.004	1.00032	0.99538	0.99484	1.00008
0.87297	0.39558					0.99528	1.00208	0.99804	1.00028	0.99542	0.99359	0.99596	0.99571	0.99786	0.99491	1.00005	0.99345	1.00116	1.00043	0.99833	1.00326	1.00852	1.00422	1.00114	1.00308	1.00076	1.00159	1.00011
0.87868	0.39398					1.00393	1.00023	0.99872	1.00001	0.99749	0.99967	1.0026	0.98591	1.00089	0.99526	1.00312	0.99698	1.00209	0.99931	1.00239	1.00083	0.99801	1.00008	0.99741	0.99984	0.99483	0.9958	0.99857
0.88438	0.39239					0.99796	0.9965	0.99943	0.997	0.99331	0.9984	0.9999	0.98598	0.99828	0.99389	0.99535	0.99396	0.99663	0.99787	0.99862	0.99809	1.00023	0.99919	0.99819	0.99887	0.99708	1.00079	0.99143
0.89009	0.39081					0.995	0.99703	0.99427	0.99091	0.99298	0.99496	0.99534	0.99158	0.99424	0.99389	0.99763	0.99257	0.99658	1.00423	0.99554	1.00097	1.001	0.99765	0.99462	0.99954	0.99222	0.99282	0.99918
0.8958	0.38924					0.99704	1.00063	0.99853	0.99895	0.99654	0.99897	0.99446	0.99048	1.00325	0.98926	0.99914	0.99708	0.9978	1.00262	1.00194	0.99452	0.99877	0.9996	0.99558	1.00077	0.99529	0.99876	1.00106
0.9	0.38809					0.99455	0.9952	0.99534	0.99083	0.99638	0.99628	0.99632	0.98155	0.99614	0.98876	0.99713	0.99466	1.00066	1.00041	0.99648	0.99842	0.9979	0.99829	0.99475	0.99579	0.99705	0.99507	0.99944
0.9015	0.38769					0.99339	0.99645	0.99777	0.9949	0.99477	0.99266	0.99566	0.98963	0.99548	0.99087	0.99561	0.99867	0.99471	1.00044	0.9967	1.00106	0.99909	1.00184	0.99195	0.99939	0.99888	1.00221	0.99798
0.90721	0.38614					0.99233	0.99217	0.99868	1.00409	0.99784	0.99151	0.99527	0.9888	0.99796	0.99575	0.99265	0.99858	0.99912	1.00066	1.0009	1.00004	0.99761	1.00135	0.99718	1.00051	0.99615	0.99884	1.00398
0.91291	0.38461					0.99986	0.99816	0.99858	0.99388	0.99409	0.99415	0.99618	0.98225	0.99722	0.99056	0.99623	0.99842	0.99604	0.99706	0.99764	0.99607	1.00195	0.99974	0.99617	0.99986	0.99941	0.99991	0.99567
0.91862	0.38309					0.99712	0.99328	0.99389	0.99824	0.99373	0.99179	0.9957	0.98808	0.99861	0.9929	0.9956	0.99831	0.99993	0.99416	0.9945	1.00028	0.997	1.00095	0.99259	1.00027	0.99472	0.99607	0.99865
0.92432	0.38158					1.00263	1.00095	0.99643	0.99898	0.99661	0.99142	1.00088	0.98389	0.99859	0.99071	0.99831	0.99993	0.99787	0.9892	0.99821	1.00267	0.99919	1.00054	0.99717	0.99784	0.99788	1.00082	0.99787
0.93003	0.38009					0.99272	0.99605	0.99721	0.99782	0.99706	0.99528	0.99152	0.98962	0.99364	0.98977	0.99514	0.99484	1.00026	0.99629	0.99631	0.99752	1.0008	0.99695	0.99376	0.9983	0.99819	0.99626	0.99345
0.93574	0.3786					0.9933	0.99886	0.99619	0.9914	0.99606	0.99706	1.00326	0.98503	0.99947	0.99135	0.99551	0.99553	0.99877	1.00071	0.99779	0.9982	0.99986	0.99769	0.99438	1.00084	0.99852	0.99981	0.99883
0.94144	0.37713					0.99366	0.99688	0.99615	0.99522	0.99487	0.99781	0.99809	0.98846	0.99315	0.98755	0.99908	0.99923	0.99818	0.9987	0.99936	1.00058	0.99677	1.00105	0.99377	0.99729	0.99913	1.00503	1.00247
0.94715	0.37566					0.99759	0.99547	0.99861	0.99795	0.99251	0.99786	0.99861	0.98364	0.9958	0.99433	0.99373	0.99176	0.99742	0.99439	0.99871	0.99958	0.99849	0.9968	0.99439	0.99628	0.99789	0.9961	0.99687
0.95285	0.37421					0.99511	0.99391	0.99406	0.9924	0.99539	0.99422	0.99588	0.99062	0.99543	0.98672	0.99336	0.99987	0.99829	0.99647	1.00185	0.99597	0.99973	0.99739	0.99916	0.99734	0.99187	0.99779	1.00123
0.95856	0.37277					0.9902	0.99877	0.99949	0.99566	0.99229	0.99716	0.99263	0.98774	0.99672	0.98862	0.99461	0.99478	0.99678	0.99645	0.99847	0.99933	0.99878	0.99888	0.9949	1.00004	0.99661	0.99382	0.99862
0.96426	0.37133					0.99588	0.99657	0.99481	0.99575	0.99296	0.99056	0.99099	0.99146	0.99262	0.9876	0.9958	0.9941	1.00127	0.99402	0.99349	0.9966	0.99498	1.00341	0.99548	1.00026	0.99424	0.99772	0.99946
0.96997	0.36991					0.99466	0.99307	0.99792	0.99652	0.99279	0.99609	0.99698	0.98155	0.99916	0.98748	0.99123	0.99104	0.99567	0.99313	0.99447	0.99859	1.00194	0.99668	0.99364	0.99314	0.99388	0.99826	1.00002
0.97568	0.3685					0.99986	0.99471	0.99482	0.99245	0.99541	0.99389	0.9948	0.98333	0.99394	0.98577	0.99054	0.99486	0.9964	0.99486	0.99656	0.99934	1.00101	0.99893	0.99274	0.99775	0.99311	0.99855	0.99818
0.98138	0.3671					0.99781	0.99397	0.99625	0.99647	0.99598	0.99973	1.00035	0.97987	1.00058	0.99407	0.99657	0.99591	0.99747	0.99622	1.00126	0.99891	0.99896	0.99665	0.99444	0.99565	0.99696	1.00295	1.00105
0.98709	0.36571					0.99322	0.99874	0.99491	0.99367	0.99591	0.98605	1.00047	0.98545	0.99963	0.99755	0.99818	0.99644	1.00024	0.99728	0.99969	0.99766	1.00313	1.00052	0.99523	0.99873	0.99795	0.99727	1.00026
0.99279	0.36433					0.99768	0.99989	0.99919	1.00058	0.99549	0.99382	0.99389	0.99185	0.99932	0.99025	1.00154	1.00321	1.00212	0.99725	0.9979	1.00185	1.00375	1.00185	0.99859	0.99985	0.99671	1.00181	0.99847
0.9985	0.36296					0.99466	0.9978	0.99393	0.99773	0.99203	0.99218	0.99226	0.98595	0.9964	0.98766	0.99623	0.99629	0.99981	0.99743	0.99563	0.99366	1.00393	1.00249	0.99755	0.9958	0.9942	0.99738	0.99826
1.0042	0.3616					0.99533	0.99319	0.99865	0.99495	0.99324	0.99424	0.99853	0.98864	0.99566	0.98555	0.99215	0.99381	0.99694	0.99318	0.99396	0.99701	0.99964	1.00113	0.9961	1.00372	0.99955	1.00225	0.99871
1.00991	0.36024					0.99464	1.0004	0.9966	0.99902	0.99406	0.99524	0.99592	0.98757	0.99651	0.9935	0.99832	0.99948	1.00008	0.99963	0.99627	1.00105	1.0019	1.00507	1.00056	1.00113	1.00073	1.00386	1.00119
1.01562	0.3589					0.99829	0.9986	0.99448	1.00135	1.00056	1.00129	1.00055	0.98545	0.99784	0.99434	0.99324	0.9943	0.9992	0.99326	0.99843	0.99856	0.99765	1.0019	1.00192	1.00218	0.99503	0.99624	0.9952
1.02132	0.35757					0.992	0.99618	0.99938	0.99193	0.99399	0.99169	0.99883	0.98344	0.991	0.99058	0.99775	0.99539	0.99862	0.99808	0.99881	0.9981	1.00301	1.0015	0.99644	0.99939	0.99579	0.9959	0.99456
1.02703	0.35624					0.99353	0.99636	0.99623	0.99365	0.99229	0.99176	0.99694	0.98744	0.99678	0.99241	0.99425	0.99265	0.99678	0.99104	0.99466	0.99829	1.00487	0.99973	0.99683	1.00209	0.9949	0.99799	0.9917
1.03273	0.35493					0.99162	0.99398	0.99563	1.00077	0.99302	0.99253	0.99329	0.98657	0.99159	0.99378	1.00021	0.99944	1.00113	0.99804	0.99992	0.99532	1.00465	0.99896	0.99657	0.99736	0.9969	0.99795	1.00298
1.03844	0.35363					0.99359	0.99708	0.9957	0.99999	0.99263	0.99909	0.99348	0.98895	0.99577	0.98914	0.99709	0.99663	0.99639	0.99214	0.99596	0.99781	0.99656	0.99999	0.99628	0.99497	0.99377	0.99746	1.00048
1.04414	0.35233					0.99283	0.9962	0.99409	0.99141	0.99305	0.99224	0.9949	0.99293	1.00328	0.98774	0.99611	0.99412	0.99791	0.995	0.99733	0.99597	0.99637	0.99906	0.99371	0.99468	0.99727	0.99752	0.99289
1.04985	0.35104					0.98742	0.99527	0.99359	0.99697	0.99045	0.99113	0.98782	0.97752	0.99293	0.98669	0.99293	0.99272	0.99594	0.99292	0.99461	0.99753	0.99803	0.99522	0.99395	0.99259	0.9929	0.99408	0.99188
1.05556	0.34976					0.99137	0.99511	0.99603	0.99844	0.99173	0.99287	0.99343	0.98292	0.99526	0.98003	0.98853	0.995	0.99382	0.99735	0.99611	0.99769	1.00091	0.99769	0.99612	0.99775	0.99401	0.99707	1.00231
1.06126	0.34849					0.99394	0.99306	0.99286	0.99295	0.99126	0.99559	0.99216	0.98848	0.99435	0.98788	0.9954	0.99726	0.99611	1.00056	0.99893	0.99695	0.99989	0.99961	0.99448	0.99714	0.99432	0.99789	0.99717
1.06697	0.34723					0.99489	0.99721	0.99534	0.9974	0.99491	0.99298	0.99075	0.98643	0.99413	0.98839	0.99443	0.9982	0.99763	0.99366	1.00093	0.99868	0.9983	0.99766	0.99713	0.99526	0.99202	0.99709	0.99753
1.07267	0.34598					0.99497	0.99502	0.98873	0.99101	0.99138	0.99295	0.99083	0.97808	0.99083	0.98926	0.99321	0.99409	0.99453	0.99338	0.99409	0.99059	0.99602	0.99383	0.99077	0.99577	0.99514	0.99239	0.99799
1.07838	0.34474					0.98788	0.99295	0.99119	0.98723	0.98872	0.98624	0.99221	0.97791	0.99501	0.9826	0.99311	0.98767	0.99129	0.99176	0.99134	0.99217	0.99722	0.99477	0.98913	0.9957	0.99332	0.98919	0.99612
1.08408	0.3435					0.98978	0.99064	0.98972	0.98729	0.98814	0.99337	0.99049	0.97354	0.99347	0.98457	0.9905	0.99157	0.99356	0.98869	0.99548	0.9919	0.99945	0.99483	0.99297	0.99394	0.99456	0.99578	0.99242
1.08979	0.34228					0.99133	0.99298	0.99247	0.99775	0.99366	0.98974	0.99719	0.97737	0.99178	0.98109	0.99232	0.98949	0.99373	0.99446	0.99243	0.99571	0.99141	0.99337	0.99399	0.99752	0.99315	0.99614	1.00151
1.0955	0.34106					0.99205	0.99073	0.9938	0.99279	0.99316	0.99669	0.99812	0.98079	0.99629	0.98738	0.9923	0.9929	0.99621	0.99232	0.99282	0.99386	0.99487	0.99614	0.99412	1.00269	0.99438	0.99643	0.99342
1.1012	0.33985					0.9885	0.9951	0.99444	1.00005	0.99544	0.99552	0.99577	0.9892	0.99641	0.98794	0.99394	1.00083	0.99441	0.9948	0.9981	0.99666	0.99848	1.00071	0.99201	0.99844	0.9982	1.00055	0.99257
1.10691	0.33864					0.99122	0.99311	0.99514	0.99531	0.99047	0.99148	0.9928	0.97444	0.99221	0.9832	0.99499	0.99577	0.99774	0.99216	0.99813	0.99723	0.99761	0.99885	0.99574	0.99953	0.99399	0.99841	1.00041
1.11261	0.33745					0.99591	0.99087	0.99381	0.99593	0.99439	0.99437	0.99717	0.98075	0.99918	0.98783	0.99189	0.99511	0.9947	0.99731	0.99686	0.99703	0.99409	0.99933	0.99101	0.99613	0.99598	0.9989	0.9923
1.11832	0.33626
1.12402	0.33509
1.12973	0.33391
1.13544	0.33275
1.14114	0.3316
1.14685	0.33045
1.15255	0.32931
1.15826	0.32817
1.16396	0.32705
1.16967	0.32593
1.17538	0.32482
1.18108	0.32371
1.18679	0.32262
1.19249	0.32153
1.1982	0.32044
1.2	0.3201
1.2039	0.31937
1.20961	0.3183
1.21532	0.31724
1.22102	0.31618
1.22673	0.31513
1.23243	0.31409
1.23814	0.31305
1.24384	0.31202
1.24955	0.311
1.25526	0.30998
1.26096	0.30897
1.26667	0.30796
1.27237	0.30696
1.27808	0.30597
1.28378	0.30498
1.28949	0.304
1.2952	0.30303
1.3009	0.30206
1.30661	0.3011
1.31231	0.30014
1.31802	0.29919
1.32372	0.29824
1.32943	0.2973
1.33514	0.29636
1.34084	0.29544
1.34655	0.29451
1.35225	0.29359
1.35796	0.29268
1.36366	0.29177
1.36937	0.29087
1.37508	0.28997
1.38078	0.28908
1.38649	0.28819
1.39219	0.28731
1.3979	0.28643
1.4036	0.28556
1.40931	0.28469
1.41502	0.28383
1.42072	0.28297
1.42643	0.28212
1.43213	0.28127
1.43784	0.28043
1.44354	0.27959
1.44925	0.27876
1.45495	0.27793
1.46066	0.2771
1.46637	0.27628
1.47207	0.27547
1.47778	0.27466
1.48348	0.27385
1.48919	0.27305
1.49489	0.27225
1.5	0.27154
1.5006	0.27146
1.50631	0.27067
1.51201	0.26988
1.51772	0.2691
1.52342	0.26833
1.52913	0.26755
1.53483	0.26679
1.54054	0.26602
1.54625	0.26526
1.55195	0.26451
1.55766	0.26375
1.56336	0.26301
1.56907	0.26226
1.57477	0.26152
1.58048	0.26079
1.58619	0.26005
1.59189	0.25932
1.5976	0.2586
1.6033	0.25788
1.60901	0.25716
1.61471	0.25645
1.62042	0.25574
1.62613	0.25503
1.63183	0.25433
1.63754	0.25363
1.64324	0.25293
1.64895	0.25224
1.65465	0.25155
1.66036	0.25087
1.66607	0.25019
1.67177	0.24951
1.67748	0.24883
1.68318	0.24816
1.68889	0.24749
1.69459	0.24683
1.7003	0.24617
1.70601	0.24551
1.71171	0.24485
1.71742	0.2442
1.72312	0.24355
1.72883	0.24291
1.73453	0.24227
1.74024	0.24163
1.74595	0.24099
1.75165	0.24036
1.75736	0.23973
1.76306	0.2391
1.76877	0.23848
1.77447	0.23786
1.78018	0.23724
1.78589	0.23663
1.79159	0.23601
1.7973	0.2354
1.8	0.23512
1.803	0.2348
1.80871	0.2342
1.81441	0.23359
1.82012	0.233
1.82583	0.2324
1.83153	0.23181
1.83724	0.23122
1.84294	0.23064
1.84865	0.23005
1.85435	0.22947
1.86006	0.22889
1.86577	0.22832
1.87147	0.22774
1.87718	0.22717
1.88288	0.22661
1.88859	0.22604
1.89429	0.22548
1.9	0.22492
1.90571	0.22436
1.91141	0.22381
1.91712	0.22325
1.92282	0.2227
1.92853	0.22216
1.93423	0.22161
1.93994	0.22107
1.94565	0.22053
1.95135	0.21999
1.95706	0.21946
1.96276	0.21892
1.96847	0.21839
1.97417	0.21787
1.97988	0.21734
1.98559	0.21682
1.99129	0.2163
1.997	0.21578
2.0027	0.21526
2.00841	0.21475
2.01411	0.21423
2.01982	0.21372
2.02553	0.21322
2.03123	0.21271
2.03694	0.21221
2.04264	0.21171
2.04835	0.21121
2.05405	0.21071
2.05976	0.21022
2.06547	0.20972
2.07117	0.20923
2.07688	0.20875
2.08258	0.20826
2.08829	0.20778
2.09399	0.20729
2.0997	0.20681
2.1	0.20679
2.10541	0.20634
2.11111	0.20586
2.11682	0.20539
2.12252	0.20491
2.12823	0.20444
2.13393	0.20398
2.13964	0.20351
2.14535	0.20304
2.15105	0.20258
2.15676	0.20212
2.16246	0.20166
2.16817	0.20121
2.17387	0.20075
2.17958	0.2003
2.18529	0.19985
2.19099	0.1994
2.1967	0.19895
2.2024	0.19851
2.20811	0.19806
2.21381	0.19762
2.21952	0.19718
2.22523	0.19674
2.23093	0.19631
2.23664	0.19587
2.24234	0.19544
2.24805	0.19501
2.25375	0.19458
2.25946	0.19415
2.26517	0.19372
2.27087	0.1933
2.27658	0.19288
2.28228	0.19246
2.28799	0.19204
2.29369	0.19162
2.2994	0.1912
2.30511	0.19079
2.31081	0.19037
2.31652	0.18996
2.32222	0.18955
2.32793	0.18915
2.33363	0.18874
2.33934	0.18833
2.34505	0.18793
2.35075	0.18753
2.35646	0.18713
2.36216	0.18673
2.36787	0.18633
2.37357	0.18594
2.37928	0.18554
2.38498	0.18515
2.39069	0.18476
2.3964	0.18437
2.4	0.18412
2.4021	0.18398
2.40781	0.1836
2.41351	0.18321
2.41922	0.18283
2.42492	0.18244
2.43063	0.18206
2.43634	0.18168
2.44204	0.18131
2.44775	0.18093
2.45345	0.18055
2.45916	0.18018
2.46486	0.17981
2.47057	0.17944
2.47628	0.17907
2.48198	0.1787
2.48769	0.17833
2.49339	0.17797
2.4991	0.1776
2.5048	0.17724
2.51051	0.17688
2.51622	0.17652
2.52192	0.17616
2.52763	0.1758
2.53333	0.17545
2.53904	0.17509
2.54474	0.17474
2.55045	0.17438
2.55616	0.17403
2.56186	0.17368
2.56757	0.17333
2.57327	0.17299
2.57898	0.17264
2.58468	0.1723
2.59039	0.17195
2.5961	0.17161
2.6018	0.17127
2.60751	0.17093
2.61321	0.17059
2.61892	0.17025
2.62462	0.16992
2.63033	0.16958
2.63604	0.16925
2.64174	0.16891
2.64745	0.16858
2.65315	0.16825
2.65886	0.16792
2.66456	0.16759
2.67027	0.16727
2.67598	0.16694
2.68168	0.16662
2.68739	0.16629
2.69309	0.16597
2.6988	0.16565
2.7	0.16558
2.7045	0.16533
2.71021	0.16501
2.71592	0.16469
2.72162	0.16438
2.72733	0.16406
2.73303	0.16374
2.73874	0.16343
2.74444	0.16312
2.75015	0.16281
2.75586	0.1625
2.76156	0.16219
2.76727	0.16188
2.77297	0.16157
2.77868	0.16126
2.78438	0.16096
2.79009	0.16065
2.7958	0.16035
2.8015	0.16005
2.80721	0.15975
2.81291	0.15945
2.81862	0.15915
2.82432	0.15885
2.83003	0.15855
2.83574	0.15826
2.84144	0.15796
2.84715	0.15767
2.85285	0.15737
2.85856	0.15708
2.86426	0.15679
2.86997	0.1565
2.87568	0.15621
2.88138	0.15592
2.88709	0.15563
2.89279	0.15535
2.8985	0.15506
2.9042	0.15478
2.90991	0.15449
2.91562	0.15421
2.92132	0.15393
2.92703	0.15365
2.93273	0.15337
2.93844	0.15309
2.94414	0.15281
2.94985	0.15253
2.95556	0.15225
2.96126	0.15198
2.96697	0.1517
2.97267	0.15143
2.97838	0.15116
2.98408	0.15088
2.98979	0.15061
2.9955	0.15034
3	0.15013
3.0012	0.15007
3.00691	0.1498
3.01261	0.14954
3.01832	0.14927
3.02402	0.149
3.02973	0.14874
3.03544	0.14847
3.04114	0.14821
3.04685	0.14795
3.05255	0.14768
3.05826	0.14742
3.06396	0.14716
3.06967	0.1469
3.07538	0.14664
3.08108	0.14639
3.08679	0.14613
3.09249	0.14587
3.0982	0.14562
3.1039	0.14536
3.10961	0.14511
3.11532	0.14485
3.12102	0.1446
3.12673	0.14435
3.13243	0.1441
3.13814	0.14385
3.14384	0.1436
3.14955	0.14335
3.15526	0.1431
3.16096	0.14286
3.16667	0.14261
3.17237	0.14236
3.17808	0.14212
3.18378	0.14187
3.18949	0.14163
3.1952	0.14139
3.2009	0.14115
3.20661	0.1409
3.21231	0.14066
3.21802	0.14042
3.22372	0.14018
3.22943	0.13995
3.23514	0.13971
3.24084	0.13947
3.24655	0.13924
3.25225	0.139
3.25796	0.13876
3.26366	0.13853
3.26937	0.1383
3.27508	0.13806
3.28078	0.13783
3.28649	0.1376
3.29219	0.13737
3.2979	0.13714
3.3	0.13706
3.3036	0.13691
3.30931	0.13668
3.31502	0.13645
3.32072	0.13623
3.32643	0.136
3.33213	0.13577
3.33784	0.13555
3.34354	0.13532
3.34925	0.1351
3.35495	0.13487
3.36066	0.13465
3.36637	0.13443
3.37207	0.13421
3.37778	0.13399
3.38348	0.13377
3.38919	0.13355
3.39489	0.13333
3.4006	0.13311
3.40631	0.13289
3.41201	0.13267
3.41772	0.13246
3.42342	0.13224
3.42913	0.13203
3.43483	0.13181
3.44054	0.1316
3.44625	0.13138
3.45195	0.13117
3.45766	0.13096
3.46336	0.13075
3.46907	0.13054
3.47477	0.13033
3.48048	0.13012
3.48619	0.12991
3.49189	0.1297
3.4976	0.12949
3.5033	0.12928
3.50901	0.12907
3.51471	0.12887
3.52042	0.12866
3.52613	0.12846
3.53183	0.12825
3.53754	0.12805
3.54324	0.12784
3.54895	0.12764
3.55465	0.12744
3.56036	0.12724
3.56607	0.12703
3.57177	0.12683
3.57748	0.12663
3.58318	0.12643
3.58889	0.12623
3.59459	0.12604
3.6	0.12585
3.6003	0.12584
3.60601	0.12564
3.61171	0.12544
3.61742	0.12525
3.62312	0.12505
3.62883	0.12485
3.63453	0.12466
3.64024	0.12447
3.64595	0.12427
3.65165	0.12408
3.65736	0.12389
3.66306	0.12369
3.66877	0.1235
3.67447	0.12331
3.68018	0.12312
3.68589	0.12293
3.69159	0.12274
3.6973	0.12255
3.703	0.12236
3.70871	0.12217
3.71441	0.12198
3.72012	0.1218
3.72583	0.12161
3.73153	0.12142
3.73724	0.12124
3.74294	0.12105
3.74865	0.12087
3.75435	0.12068
3.76006	0.1205
3.76577	0.12032
3.77147	0.12013
3.77718	0.11995
3.78288	0.11977
3.78859	0.11959
3.79429	0.11941
3.8	0.11923
3.80571	0.11905
3.81141	0.11887
3.81712	0.11869
3.82282	0.11851
3.82853	0.11833
3.83423	0.11815
3.83994	0.11797
3.84565	0.1178
3.85135	0.11762
3.85706	0.11745
3.86276	0.11727
3.86847	0.11709
3.87417	0.11692
3.87988	0.11675
3.88559	0.11657
3.89129	0.1164
3.897	0.11623
3.9	0.11614
3.9027	0.11605
3.90841	0.11588
3.91411	0.11571
3.91982	0.11554
3.92553	0.11537
3.93123	0.1152
3.93694	0.11503
3.94264	0.11486
3.94835	0.11469
3.95405	0.11452
3.95976	0.11435
3.96547	0.11419
3.97117	0.11402
3.97688	0.11385
3.98258	0.11368
3.98829	0.11352
3.99399	0.11335
3.9997	0.11319
4.00541	0.11302
4.01111	0.11286
4.01682	0.11269
4.02252	0.11253
4.02823	0.11237
4.03393	0.11221
4.03964	0.11204
4.04535	0.11188
4.05105	0.11172
4.05676	0.11156
4.06246	0.1114
4.06817	0.11124
4.07387	0.11108
4.07958	0.11092
4.08529	0.11076
4.09099	0.1106
4.0967	0.11044
4.1024	0.11028
4.10811	0.11012
4.11381	0.10997
4.11952	0.10981
4.12523	0.10965
4.13093	0.1095
4.13664	0.10934
4.14234	0.10919
4.14805	0.10903
4.15375	0.10888
4.15946	0.10872
4.16517	0.10857
4.17087	0.10841
4.17658	0.10826
4.18228	0.10811
4.18799	0.10796
4.19369	0.1078
4.1994	0.10765
4.2	0.10764
4.20511	0.1075
4.21081	0.10735
4.21652	0.1072
4.22222	0.10705
4.22793	0.1069
4.23363	0.10675
4.23934	0.1066
4.24505	0.10645
4.25075	0.1063
4.25646	0.10615
4.26216	0.10601
4.26787	0.10586
4.27357	0.10571
4.27928	0.10557
4.28498	0.10542
4.29069	0.10527
4.2964	0.10513
4.3021	0.10498
4.30781	0.10484
4.31351	0.10469
4.31922	0.10455
4.32492	0.1044
4.33063	0.10426
4.33634	0.10412
4.34204	0.10397
4.34775	0.10383
4.35345	0.10369
4.35916	0.10355
4.36486	0.1034
4.37057	0.10326
4.37628	0.10312
4.38198	0.10298
4.38769	0.10284
4.39339	0.1027
4.3991	0.10256
4.4048	0.10242
4.41051	0.10228
4.41622	0.10214
4.42192	0.102
4.42763	0.10186
4.43333	0.10173
4.43904	0.10159
4.44474	0.10145
4.45045	0.10131
4.45616	0.10118
4.46186	0.10104
4.46757	0.10091
4.47327	0.10077
4.47898	0.10063
4.48468	0.1005
4.49039	0.10036
4.4961	0.10023
4.5	0.10014
4.5018	0.1001
4.50751	0.09996
4.51321	0.09983
4.51892	0.09969
4.52462	0.09956
4.53033	0.09943
4.53604	0.0993
4.54174	0.09916
4.54745	0.09903
4.55315	0.0989
4.55886	0.09877
4.56456	0.09864
4.57027	0.09851
4.57598	0.09838
4.58168	0.09825
4.58739	0.09812
4.59309	0.09799
4.5988	0.09786
4.6045	0.09773
4.61021	0.0976
4.61592	0.09747
4.62162	0.09734
4.62733	0.09722
4.63303	0.09709
4.63874	0.09696
4.64444	0.09683
4.65015	0.09671
4.65586	0.09658
4.66156	0.09645
4.66727	0.09633
4.67297	0.0962
4.67868	0.09608
4.68438	0.09595
4.69009	0.09583
4.6958	0.0957
4.7015	0.09558
4.70721	0.09545
4.71291	0.09533
4.71862	0.09521
4.72432	0.09508
4.73003	0.09496
4.73574	0.09484
4.74144	0.09471
4.74715	0.09459
4.75285	0.09447
4.75856	0.09435
4.76426	0.09423
4.76997	0.09411
4.77568	0.09398
4.78138	0.09386
4.78709	0.09374
4.79279	0.09362
4.7985	0.0935
4.8	0.09347
4.8042	0.09338
4.80991	0.09326
4.81562	0.09315
4.82132	0.09303
4.82703	0.09291
4.83273	0.09279
4.83844	0.09267
4.84414	0.09255
4.84985	0.09244
4.85556	0.09232
4.86126	0.0922
4.86697	0.09208
4.87267	0.09197
4.87838	0.09185
4.88408	0.09173
4.88979	0.09162
4.8955	0.0915
4.9012	0.09139
4.90691	0.09127
4.91261	0.09116
4.91832	0.09104
4.92402	0.09093
4.92973	0.09081
4.93544	0.0907
4.94114	0.09059
4.94685	0.09047
4.95255	0.09036
4.95826	0.09025
4.96396	0.09013
4.96967	0.09002
4.97538	0.08991
4.98108	0.0898
4.98679	0.08968
4.99249	0.08957
4.9982	0.08946
5.0039	0.08935
5.00961	0.08924
5.01532	0.08913
5.02102	0.08902
5.02673	0.08891
5.03243	0.0888
5.03814	0.08869
5.04384	0.08858
5.04955	0.08847
5.05526	0.08836
5.06096	0.08825
5.06667	0.08814
5.07237	0.08803
5.07808	0.08792
5.08378	0.08781
5.08949	0.08771
5.0952	0.0876
5.1	0.08751
5.1009	0.08749
5.10661	0.08738
5.11231	0.08728
5.11802	0.08717
5.12372	0.08706
5.12943	0.08696
5.13514	0.08685
5.14084	0.08674
5.14655	0.08664
5.15225	0.08653
5.15796	0.08643
5.16366	0.08632
5.16937	0.08622
5.17508	0.08611
5.18078	0.08601
5.18649	0.0859
5.19219	0.0858
5.1979	0.0857
5.2036	0.08559
5.20931	0.08549
5.21502	0.08538
5.22072	0.08528
5.22643	0.08518
5.23213	0.08508
5.23784	0.08497
5.24354	0.08487
5.24925	0.08477
5.25495	0.08467
5.26066	0.08457
5.26637	0.08446
5.27207	0.08436
5.27778	0.08426
5.28348	0.08416
5.28919	0.08406
5.29489	0.08396
5.3006	0.08386
5.30631	0.08376
5.31201	0.08366
5.31772	0.08356
5.32342	0.08346
5.32913	0.08336
5.33483	0.08326
5.34054	0.08316
5.34625	0.08306
5.35195	0.08296
5.35766	0.08287
5.36336	0.08277
5.36907	0.08267
5.37477	0.08257
5.38048	0.08247
5.38619	0.08238
5.39189	0.08228
5.3976	0.08218
5.4	0.08214
5.4033	0.08208
5.40901	0.08199
5.41471	0.08189
5.42042	0.08179
5.42613	0.0817
5.43183	0.0816
5.43754	0.08151
5.44324	0.08141
5.44895	0.08132
5.45465	0.08122
5.46036	0.08112
5.46607	0.08103
5.47177	0.08093
5.47748	0.08084
5.48318	0.08075
5.48889	0.08065
5.49459	0.08056
5.5003	0.08046
5.50601	0.08037
5.51171	0.08028
5.51742	0.08018
5.52312	0.08009
5.52883	0.08
5.53453	0.0799
5.54024	0.07981
5.54595	0.07972
5.55165	0.07963
5.55736	0.07953
5.56306	0.07944
5.56877	0.07935
5.57447	0.07926
5.58018	0.07917
5.58589	0.07908
5.59159	0.07898
5.7	0.07728

## Sheet: Figure4
Fig.4b				Fig.4c				Fig.4f
Time/s	Voltage/μV	Voltage/μV		Time/s	Voltage/μV	Voltage/μV		Time/s	Voltage/μV	Voltage/μV
0	2.046	0.841		0	-9.029	6.552		0	-12.3412	2.56314
0.0001	2.056	0.838		0.0001	-9.017	6.548		0.0001	-12.3445	2.57686
0.0002	2.066	0.836		0.0002	-9.004	6.544		0.0002	-12.3478	2.59057
0.0003	2.076	0.834		0.0003	-8.992	6.54		0.0003	-12.351	2.60429
0.0004	2.086	0.832		0.0004	-8.979	6.536		0.0004	-12.3543	2.61801
0.0005	2.096	0.829		0.0005	-8.967	6.532		0.0005	-12.3575	2.63173
0.0006	2.106	0.827		0.0006	-8.954	6.527		0.0006	-12.3608	2.64546
0.0007	2.116	0.825		0.0007	-8.942	6.523		0.0007	-12.364	2.65919
0.0008	2.125	0.823		0.0008	-8.929	6.519		0.0008	-12.3672	2.67292
0.0009	2.135	0.821		0.0009	-8.917	6.514		0.0009	-12.3704	2.68665
0.001	2.145	0.819		0.001	-8.904	6.51		0.001	-12.3736	2.70038
0.0011	2.154	0.818		0.0011	-8.891	6.505		0.0011	-12.3768	2.71412
0.0012	2.163	0.816		0.0012	-8.879	6.501		0.0012	-12.3799	2.72785
0.0013	2.173	0.814		0.0013	-8.866	6.496		0.0013	-12.3831	2.74159
0.0014	2.182	0.813		0.0014	-8.853	6.491		0.0014	-12.3862	2.75533
0.0015	2.191	0.811		0.0015	-8.841	6.487		0.0015	-12.3893	2.76907
0.0016	2.201	0.809		0.0016	-8.828	6.482		0.0016	-12.3925	2.7828
0.0017	2.21	0.808		0.0017	-8.815	6.477		0.0017	-12.3956	2.79654
0.0018	2.219	0.807		0.0018	-8.802	6.472		0.0018	-12.3986	2.81028
0.0019	2.228	0.805		0.0019	-8.789	6.467		0.0019	-12.4017	2.82402
0.002	2.237	0.804		0.002	-8.777	6.462		0.002	-12.4048	2.83775
0.0021	2.245	0.803		0.0021	-8.764	6.457		0.0021	-12.4079	2.85149
0.0022	2.254	0.802		0.0022	-8.751	6.451		0.0022	-12.4109	2.86522
0.0023	2.263	0.8		0.0023	-8.738	6.446		0.0023	-12.4139	2.87895
0.0024	2.271	0.799		0.0024	-8.725	6.441		0.0024	-12.417	2.89268
0.0025	2.28	0.798		0.0025	-8.712	6.435		0.0025	-12.42	2.90641
0.0026	2.288	0.797		0.0026	-8.699	6.43		0.0026	-12.423	2.92014
0.0027	2.297	0.796		0.0027	-8.686	6.424		0.0027	-12.426	2.93386
0.0028	2.305	0.796		0.0028	-8.673	6.419		0.0028	-12.4289	2.94758
0.0029	2.314	0.795		0.0029	-8.66	6.413		0.0029	-12.4319	2.9613
0.003	2.322	0.794		0.003	-8.647	6.407		0.003	-12.4348	2.97502
0.0031	2.33	0.793		0.0031	-8.634	6.402		0.0031	-12.4378	2.98873
0.0032	2.338	0.793		0.0032	-8.621	6.396		0.0032	-12.4407	3.00244
0.0033	2.346	0.792		0.0033	-8.608	6.39		0.0033	-12.4436	3.01614
0.0034	2.354	0.792		0.0034	-8.595	6.384		0.0034	-12.4465	3.02984
0.0035	2.362	0.791		0.0035	-8.582	6.378		0.0035	-12.4494	3.04353
0.0036	2.37	0.791		0.0036	-8.569	6.372		0.0036	-12.4523	3.05723
0.0037	2.377	0.791		0.0037	-8.556	6.366		0.0037	-12.4551	3.07091
0.0038	2.385	0.79		0.0038	-8.543	6.359		0.0038	-12.458	3.08459
0.0039	2.393	0.79		0.0039	-8.53	6.353		0.0039	-12.4608	3.09827
0.004	2.4	0.79		0.004	-8.517	6.347		0.004	-12.4637	3.11194
0.0041	2.408	0.79		0.0041	-8.503	6.341		0.0041	-12.4665	3.1256
0.0042	2.415	0.79		0.0042	-8.49	6.334		0.0042	-12.4693	3.13926
0.0043	2.422	0.79		0.0043	-8.477	6.328		0.0043	-12.4721	3.15291
0.0044	2.429	0.79		0.0044	-8.464	6.321		0.0044	-12.4749	3.16656
0.0045	2.437	0.79		0.0045	-8.451	6.314		0.0045	-12.4776	3.1802
0.0046	2.444	0.79		0.0046	-8.437	6.308		0.0046	-12.4804	3.19383
0.0047	2.451	0.79		0.0047	-8.424	6.301		0.0047	-12.4831	3.20745
0.0048	2.458	0.791		0.0048	-8.411	6.294		0.0048	-12.4859	3.22107
0.0049	2.465	0.791		0.0049	-8.398	6.287		0.0049	-12.4886	3.23468
0.005	2.471	0.791		0.005	-8.384	6.28		0.005	-12.4913	3.24828
0.0051	2.478	0.792		0.0051	-8.371	6.273		0.0051	-12.494	3.26188
0.0052	2.485	0.792		0.0052	-8.358	6.266		0.0052	-12.4967	3.27546
0.0053	2.491	0.793		0.0053	-8.344	6.259		0.0053	-12.4993	3.28904
0.0054	2.498	0.793		0.0054	-8.331	6.252		0.0054	-12.502	3.30261
0.0055	2.504	0.794		0.0055	-8.318	6.245		0.0055	-12.5047	3.31617
0.0056	2.511	0.795		0.0056	-8.304	6.237		0.0056	-12.5073	3.32972
0.0057	2.517	0.795		0.0057	-8.291	6.23		0.0057	-12.5099	3.34326
0.0058	2.523	0.796		0.0058	-8.278	6.223		0.0058	-12.5125	3.35679
0.0059	2.529	0.797		0.0059	-8.264	6.215		0.0059	-12.5151	3.37031
0.006	2.535	0.798		0.006	-8.251	6.208		0.006	-12.5177	3.38382
0.0061	2.541	0.799		0.0061	-8.238	6.2		0.0061	-12.5203	3.39732
0.0062	2.547	0.8		0.0062	-8.224	6.193		0.0062	-12.5229	3.41081
0.0063	2.553	0.801		0.0063	-8.211	6.185		0.0063	-12.5254	3.42429
0.0064	2.559	0.802		0.0064	-8.197	6.177		0.0064	-12.5279	3.43776
0.0065	2.565	0.803		0.0065	-8.184	6.169		0.0065	-12.5305	3.45122
0.0066	2.57	0.804		0.0066	-8.17	6.161		0.0066	-12.533	3.46466
0.0067	2.576	0.806		0.0067	-8.157	6.153		0.0067	-12.5355	3.4781
0.0068	2.581	0.807		0.0068	-8.144	6.145		0.0068	-12.538	3.49152
0.0069	2.587	0.808		0.0069	-8.13	6.137		0.0069	-12.5404	3.50493
0.007	2.592	0.81		0.007	-8.117	6.129		0.007	-12.5429	3.51833
0.0071	2.597	0.811		0.0071	-8.103	6.121		0.0071	-12.5454	3.53172
0.0072	2.603	0.813		0.0072	-8.09	6.113		0.0072	-12.5478	3.54509
0.0073	2.608	0.814		0.0073	-8.076	6.105		0.0073	-12.5502	3.55845
0.0074	2.613	0.816		0.0074	-8.063	6.096		0.0074	-12.5527	3.5718
0.0075	2.618	0.817		0.0075	-8.049	6.088		0.0075	-12.5551	3.58513
0.0076	2.623	0.819		0.0076	-8.036	6.08		0.0076	-12.5574	3.59845
0.0077	2.627	0.821		0.0077	-8.022	6.071		0.0077	-12.5598	3.61176
0.0078	2.632	0.823		0.0078	-8.008	6.062		0.0078	-12.5622	3.62505
0.0079	2.637	0.824		0.0079	-7.995	6.054		0.0079	-12.5646	3.63833
0.008	2.641	0.826		0.008	-7.981	6.045		0.008	-12.5669	3.65159
0.0081	2.646	0.828		0.0081	-7.968	6.036		0.0081	-12.5692	3.66484
0.0082	2.65	0.83		0.0082	-7.954	6.028		0.0082	-12.5715	3.67808
0.0083	2.655	0.832		0.0083	-7.941	6.019		0.0083	-12.5739	3.6913
0.0084	2.659	0.834		0.0084	-7.927	6.01		0.0084	-12.5761	3.7045
0.0085	2.663	0.836		0.0085	-7.914	6.001		0.0085	-12.5784	3.71769
0.0086	2.667	0.838		0.0086	-7.9	5.992		0.0086	-12.5807	3.73086
0.0087	2.672	0.841		0.0087	-7.886	5.983		0.0087	-12.583	3.74402
0.0088	2.676	0.843		0.0088	-7.873	5.974		0.0088	-12.5852	3.75716
0.0089	2.679	0.845		0.0089	-7.859	5.965		0.0089	-12.5874	3.77029
0.009	2.683	0.847		0.009	-7.846	5.956		0.009	-12.5897	3.7834
0.0091	2.687	0.85		0.0091	-7.832	5.946		0.0091	-12.5919	3.79649
0.0092	2.691	0.852		0.0092	-7.818	5.937		0.0092	-12.594	3.80956
0.0093	2.695	0.855		0.0093	-7.805	5.928		0.0093	-12.5962	3.82262
0.0094	2.698	0.857		0.0094	-7.791	5.918		0.0094	-12.5984	3.83566
0.0095	2.702	0.86		0.0095	-7.778	5.909		0.0095	-12.6006	3.84869
0.0096	2.705	0.862		0.0096	-7.764	5.899		0.0096	-12.6027	3.86169
0.0097	2.708	0.865		0.0097	-7.75	5.89		0.0097	-12.6048	3.87468
0.0098	2.712	0.868		0.0098	-7.737	5.88		0.0098	-12.607	3.88765
0.0099	2.715	0.87		0.0099	-7.723	5.87		0.0099	-12.6091	3.9006
0.01	2.718	0.873		0.01	-7.71	5.86		0.01	-12.6112	3.91353
0.0101	2.721	0.876		0.0101	-7.696	5.851		0.0101	-12.6132	3.92645
0.0102	2.724	0.879		0.0102	-7.682	5.841		0.0102	-12.6153	3.93934
0.0103	2.727	0.881		0.0103	-7.669	5.831		0.0103	-12.6174	3.95222
0.0104	2.73	0.884		0.0104	-7.655	5.821		0.0104	-12.6194	3.96508
0.0105	2.733	0.887		0.0105	-7.641	5.811		0.0105	-12.6214	3.97791
0.0106	2.735	0.89		0.0106	-7.628	5.801		0.0106	-12.6235	3.99073
0.0107	2.738	0.893		0.0107	-7.614	5.791		0.0107	-12.6255	4.00353
0.0108	2.741	0.896		0.0108	-7.601	5.781		0.0108	-12.6275	4.01631
0.0109	2.743	0.9		0.0109	-7.587	5.77		0.0109	-12.6295	4.02907
0.011	2.745	0.903		0.011	-7.573	5.76		0.011	-12.6314	4.04181
0.0111	2.748	0.906		0.0111	-7.56	5.75		0.0111	-12.6334	4.05452
0.0112	2.75	0.909		0.0112	-7.546	5.739		0.0112	-12.6353	4.06722
0.0113	2.752	0.912		0.0113	-7.532	5.729		0.0113	-12.6373	4.07989
0.0114	2.754	0.916		0.0114	-7.519	5.719		0.0114	-12.6392	4.09255
0.0115	2.757	0.919		0.0115	-7.505	5.708		0.0115	-12.6411	4.10518
0.0116	2.759	0.922		0.0116	-7.492	5.698		0.0116	-12.643	4.11779
0.0117	2.76	0.926		0.0117	-7.478	5.687		0.0117	-12.6449	4.13038
0.0118	2.762	0.929		0.0118	-7.464	5.676		0.0118	-12.6468	4.14295
0.0119	2.764	0.933		0.0119	-7.451	5.666		0.0119	-12.6486	4.15549
0.012	2.766	0.936		0.012	-7.437	5.655		0.012	-12.6505	4.16802
0.0121	2.768	0.94		0.0121	-7.424	5.644		0.0121	-12.6523	4.18052
0.0122	2.769	0.943		0.0122	-7.41	5.633		0.0122	-12.6541	4.193
0.0123	2.771	0.947		0.0123	-7.396	5.622		0.0123	-12.6559	4.20545
0.0124	2.772	0.951		0.0124	-7.383	5.611		0.0124	-12.6577	4.21788
0.0125	2.774	0.954		0.0125	-7.369	5.6		0.0125	-12.6595	4.23029
0.0126	2.775	0.958		0.0126	-7.356	5.589		0.0126	-12.6613	4.24268
0.0127	2.776	0.962		0.0127	-7.342	5.578		0.0127	-12.6631	4.25504
0.0128	2.777	0.966		0.0128	-7.328	5.567		0.0128	-12.6648	4.26738
0.0129	2.778	0.969		0.0129	-7.315	5.556		0.0129	-12.6665	4.27969
0.013	2.78	0.973		0.013	-7.301	5.545		0.013	-12.6683	4.29198
0.0131	2.78	0.977		0.0131	-7.288	5.534		0.0131	-12.67	4.30425
0.0132	2.781	0.981		0.0132	-7.274	5.522		0.0132	-12.6717	4.31649
0.0133	2.782	0.985		0.0133	-7.261	5.511		0.0133	-12.6733	4.32871
0.0134	2.783	0.989		0.0134	-7.247	5.5		0.0134	-12.675	4.3409
0.0135	2.784	0.993		0.0135	-7.233	5.488		0.0135	-12.6767	4.35307
0.0136	2.785	0.997		0.0136	-7.22	5.477		0.0136	-12.6783	4.36521
0.0137	2.785	1.001		0.0137	-7.206	5.465		0.0137	-12.68	4.37733
0.0138	2.786	1.005		0.0138	-7.193	5.454		0.0138	-12.6816	4.38942
0.0139	2.786	1.009		0.0139	-7.179	5.442		0.0139	-12.6832	4.40149
0.014	2.787	1.014		0.014	-7.166	5.43		0.014	-12.6848	4.41353
0.0141	2.787	1.018		0.0141	-7.152	5.419		0.0141	-12.6864	4.42554
0.0142	2.787	1.022		0.0142	-7.139	5.407		0.0142	-12.6879	4.43753
0.0143	2.787	1.026		0.0143	-7.125	5.395		0.0143	-12.6895	4.44949
0.0144	2.788	1.031		0.0144	-7.112	5.383		0.0144	-12.6911	4.46143
0.0145	2.788	1.035		0.0145	-7.098	5.372		0.0145	-12.6926	4.47334
0.0146	2.788	1.039		0.0146	-7.085	5.36		0.0146	-12.6941	4.48522
0.0147	2.788	1.044		0.0147	-7.071	5.348		0.0147	-12.6956	4.49707
0.0148	2.788	1.048		0.0148	-7.058	5.336		0.0148	-12.6971	4.5089
0.0149	2.788	1.053		0.0149	-7.045	5.324		0.0149	-12.6986	4.5207
0.015	2.787	1.057		0.015	-7.031	5.312		0.015	-12.7001	4.53248
0.0151	2.787	1.061		0.0151	-7.018	5.3		0.0151	-12.7015	4.54422
0.0152	2.787	1.066		0.0152	-7.004	5.287		0.0152	-12.703	4.55594
0.0153	2.787	1.071		0.0153	-6.991	5.275		0.0153	-12.7044	4.56763
0.0154	2.786	1.075		0.0154	-6.978	5.263		0.0154	-12.7058	4.57929
0.0155	2.786	1.08		0.0155	-6.964	5.251		0.0155	-12.7072	4.59093
0.0156	2.785	1.084		0.0156	-6.951	5.238		0.0156	-12.7086	4.60253
0.0157	2.785	1.089		0.0157	-6.937	5.226		0.0157	-12.71	4.61411
0.0158	2.784	1.094		0.0158	-6.924	5.214		0.0158	-12.7114	4.62566
0.0159	2.783	1.098		0.0159	-6.911	5.201		0.0159	-12.7127	4.63718
0.016	2.782	1.103		0.016	-6.897	5.189		0.016	-12.7141	4.64867
0.0161	2.782	1.108		0.0161	-6.884	5.176		0.0161	-12.7154	4.66013
0.0162	2.781	1.113		0.0162	-6.871	5.164		0.0162	-12.7167	4.67156
0.0163	2.78	1.117		0.0163	-6.857	5.151		0.0163	-12.718	4.68296
0.0164	2.779	1.122		0.0164	-6.844	5.139		0.0164	-12.7193	4.69433
0.0165	2.778	1.127		0.0165	-6.831	5.126		0.0165	-12.7206	4.70568
0.0166	2.777	1.132		0.0166	-6.818	5.113		0.0166	-12.7219	4.71699
0.0167	2.776	1.137		0.0167	-6.804	5.101		0.0167	-12.7232	4.72827
0.0168	2.775	1.142		0.0168	-6.791	5.088		0.0168	-12.7244	4.73953
0.0169	2.773	1.146		0.0169	-6.778	5.075		0.0169	-12.7256	4.75075
0.017	2.772	1.151		0.017	-6.765	5.063		0.017	-12.7269	4.76194
0.0171	2.771	1.156		0.0171	-6.752	5.05		0.0171	-12.728	4.7731
0.0172	2.769	1.161		0.0172	-6.738	5.037		0.0172	-12.7293	4.78423
0.0173	2.768	1.166		0.0173	-6.725	5.024		0.0173	-12.7304	4.79533
0.0174	2.767	1.171		0.0174	-6.712	5.011		0.0174	-12.7316	4.8064
0.0175	2.765	1.176		0.0175	-6.699	4.998		0.0175	-12.7328	4.81744
0.0176	2.764	1.181		0.0176	-6.686	4.985		0.0176	-12.7339	4.82845
0.0177	2.762	1.187		0.0177	-6.673	4.972		0.0177	-12.735	4.83942
0.0178	2.76	1.192		0.0178	-6.66	4.959		0.0178	-12.7362	4.85036
0.0179	2.759	1.197		0.0179	-6.647	4.946		0.0179	-12.7372	4.86128
0.018	2.757	1.202		0.018	-6.634	4.933		0.018	-12.7384	4.87216
0.0181	2.755	1.207		0.0181	-6.621	4.92		0.0181	-12.7394	4.883
0.0182	2.753	1.212		0.0182	-6.607	4.906		0.0182	-12.7405	4.89382
0.0183	2.751	1.217		0.0183	-6.594	4.893		0.0183	-12.7416	4.9046
0.0184	2.75	1.223		0.0184	-6.581	4.88		0.0184	-12.7426	4.91535
0.0185	2.748	1.228		0.0185	-6.569	4.867		0.0185	-12.7436	4.92607
0.0186	2.746	1.233		0.0186	-6.556	4.853		0.0186	-12.7446	4.93676
0.0187	2.744	1.238		0.0187	-6.543	4.84		0.0187	-12.7456	4.94741
0.0188	2.741	1.243		0.0188	-6.53	4.827		0.0188	-12.7466	4.95803
0.0189	2.739	1.249		0.0189	-6.517	4.813		0.0189	-12.7476	4.96862
0.019	2.737	1.254		0.019	-6.504	4.8		0.019	-12.7486	4.97917
0.0191	2.735	1.259		0.0191	-6.491	4.786		0.0191	-12.7495	4.98969
0.0192	2.733	1.265		0.0192	-6.478	4.773		0.0192	-12.7505	5.00018
0.0193	2.731	1.27		0.0193	-6.465	4.759		0.0193	-12.7514	5.01063
0.0194	2.728	1.275		0.0194	-6.452	4.746		0.0194	-12.7523	5.02105
0.0195	2.726	1.281		0.0195	-6.44	4.732		0.0195	-12.7532	5.03144
0.0196	2.724	1.286		0.0196	-6.427	4.719		0.0196	-12.7541	5.04179
0.0197	2.721	1.291		0.0197	-6.414	4.705		0.0197	-12.755	5.05211
0.0198	2.719	1.297		0.0198	-6.401	4.692		0.0198	-12.7559	5.06239
0.0199	2.716	1.302		0.0199	-6.389	4.678		0.0199	-12.7567	5.07264
0.02	2.714	1.308		0.02	-6.376	4.664		0.02	-12.7576	5.08285
0.0201	2.711	1.313		0.0201	-6.363	4.651		0.0201	-12.7584	5.09303
0.0202	2.709	1.319		0.0202	-6.351	4.637		0.0202	-12.7592	5.10318
0.0203	2.706	1.324		0.0203	-6.338	4.623		0.0203	-12.76	5.11329
0.0204	2.704	1.329		0.0204	-6.325	4.609		0.0204	-12.7608	5.12337
0.0205	2.701	1.335		0.0205	-6.313	4.596		0.0205	-12.7616	5.13341
0.0206	2.698	1.34		0.0206	-6.3	4.582		0.0206	-12.7623	5.14342
0.0207	2.696	1.346		0.0207	-6.288	4.568		0.0207	-12.7631	5.15339
0.0208	2.693	1.351		0.0208	-6.275	4.554		0.0208	-12.7638	5.16332
0.0209	2.69	1.357		0.0209	-6.262	4.54		0.0209	-12.7646	5.17322
0.021	2.687	1.362		0.021	-6.25	4.526		0.021	-12.7653	5.18309
0.0211	2.685	1.368		0.0211	-6.237	4.512		0.0211	-12.766	5.19292
0.0212	2.682	1.373		0.0212	-6.225	4.498		0.0212	-12.7667	5.20271
0.0213	2.679	1.379		0.0213	-6.213	4.484		0.0213	-12.7673	5.21247
0.0214	2.676	1.385		0.0214	-6.2	4.47		0.0214	-12.768	5.22219
0.0215	2.673	1.39		0.0215	-6.188	4.456		0.0215	-12.7686	5.23187
0.0216	2.67	1.396		0.0216	-6.175	4.442		0.0216	-12.7693	5.24152
0.0217	2.667	1.401		0.0217	-6.163	4.428		0.0217	-12.7699	5.25113
0.0218	2.665	1.407		0.0218	-6.151	4.414		0.0218	-12.7705	5.26071
0.0219	2.662	1.412		0.0219	-6.138	4.4		0.0219	-12.7711	5.27025
0.022	2.659	1.418		0.022	-6.126	4.386		0.022	-12.7717	5.27975
0.0221	2.656	1.424		0.0221	-6.114	4.372		0.0221	-12.7723	5.28922
0.0222	2.653	1.429		0.0222	-6.102	4.358		0.0222	-12.7729	5.29865
0.0223	2.65	1.435		0.0223	-6.089	4.344		0.0223	-12.7734	5.30804
0.0224	2.647	1.44		0.0224	-6.077	4.329		0.0224	-12.7739	5.3174
0.0225	2.644	1.446		0.0225	-6.065	4.315		0.0225	-12.7745	5.32672
0.0226	2.641	1.452		0.0226	-6.053	4.301		0.0226	-12.775	5.336
0.0227	2.637	1.457		0.0227	-6.041	4.287		0.0227	-12.7755	5.34524
0.0228	2.634	1.463		0.0228	-6.029	4.273		0.0228	-12.776	5.35445
0.0229	2.631	1.468		0.0229	-6.017	4.258		0.0229	-12.7764	5.36362
0.023	2.628	1.474		0.023	-6.005	4.244		0.023	-12.7769	5.37275
0.0231	2.625	1.48		0.0231	-5.993	4.23		0.0231	-12.7774	5.38184
0.0232	2.622	1.485		0.0232	-5.981	4.216		0.0232	-12.7778	5.3909
0.0233	2.619	1.491		0.0233	-5.969	4.201		0.0233	-12.7782	5.39992
0.0234	2.616	1.496		0.0234	-5.957	4.187		0.0234	-12.7786	5.4089
0.0235	2.613	1.502		0.0235	-5.945	4.173		0.0235	-12.779	5.41784
0.0236	2.609	1.508		0.0236	-5.933	4.158		0.0236	-12.7794	5.42675
0.0237	2.606	1.513		0.0237	-5.921	4.144		0.0237	-12.7798	5.43561
0.0238	2.603	1.519		0.0238	-5.909	4.129		0.0238	-12.7801	5.44444
0.0239	2.6	1.525		0.0239	-5.897	4.115		0.0239	-12.7805	5.45323
0.024	2.597	1.53		0.024	-5.885	4.101		0.024	-12.7808	5.46198
0.0241	2.594	1.536		0.0241	-5.874	4.086		0.0241	-12.7811	5.47069
0.0242	2.591	1.541		0.0242	-5.862	4.072		0.0242	-12.7814	5.47937
0.0243	2.588	1.547		0.0243	-5.85	4.057		0.0243	-12.7818	5.488
0.0244	2.584	1.553		0.0244	-5.839	4.043		0.0244	-12.782	5.4966
0.0245	2.581	1.558		0.0245	-5.827	4.029		0.0245	-12.7823	5.50516
0.0246	2.578	1.564		0.0246	-5.815	4.014		0.0246	-12.7826	5.51367
0.0247	2.575	1.57		0.0247	-5.804	4		0.0247	-12.7828	5.52215
0.0248	2.572	1.575		0.0248	-5.792	3.985		0.0248	-12.783	5.53059
0.0249	2.569	1.581		0.0249	-5.781	3.971		0.0249	-12.7833	5.539
0.025	2.566	1.586		0.025	-5.769	3.956		0.025	-12.7835	5.54736
0.0251	2.563	1.592		0.0251	-5.758	3.942		0.0251	-12.7837	5.55568
0.0252	2.56	1.598		0.0252	-5.746	3.927		0.0252	-12.7839	5.56396
0.0253	2.556	1.603		0.0253	-5.735	3.913		0.0253	-12.784	5.57221
0.0254	2.553	1.609		0.0254	-5.723	3.898		0.0254	-12.7842	5.58041
0.0255	2.55	1.614		0.0255	-5.712	3.884		0.0255	-12.7843	5.58858
0.0256	2.547	1.62		0.0256	-5.701	3.869		0.0256	-12.7845	5.5967
0.0257	2.544	1.625		0.0257	-5.689	3.855		0.0257	-12.7846	5.60479
0.0258	2.541	1.631		0.0258	-5.678	3.84		0.0258	-12.7847	5.61283
0.0259	2.538	1.637		0.0259	-5.667	3.825		0.0259	-12.7848	5.62084
0.026	2.535	1.642		0.026	-5.656	3.811		0.026	-12.7849	5.6288
0.0261	2.533	1.648		0.0261	-5.644	3.796		0.0261	-12.785	5.63673
0.0262	2.53	1.653		0.0262	-5.633	3.782		0.0262	-12.785	5.64461
0.0263	2.527	1.659		0.0263	-5.622	3.767		0.0263	-12.7851	5.65246
0.0264	2.524	1.664		0.0264	-5.611	3.753		0.0264	-12.7851	5.66026
0.0265	2.521	1.67		0.0265	-5.6	3.738		0.0265	-12.7851	5.66803
0.0266	2.518	1.675		0.0266	-5.589	3.724		0.0266	-12.7851	5.67575
0.0267	2.515	1.681		0.0267	-5.578	3.709		0.0267	-12.7851	5.68344
0.0268	2.513	1.686		0.0268	-5.567	3.694		0.0268	-12.7851	5.69108
0.0269	2.51	1.692		0.0269	-5.556	3.68		0.0269	-12.7851	5.69868
0.027	2.507	1.697		0.027	-5.545	3.665		0.027	-12.785	5.70624
0.0271	2.504	1.703		0.0271	-5.534	3.651		0.0271	-12.785	5.71377
0.0272	2.502	1.708		0.0272	-5.523	3.636		0.0272	-12.7849	5.72125
0.0273	2.499	1.714		0.0273	-5.512	3.621		0.0273	-12.7848	5.72869
0.0274	2.497	1.719		0.0274	-5.502	3.607		0.0274	-12.7847	5.73609
0.0275	2.494	1.724		0.0275	-5.491	3.592		0.0275	-12.7846	5.74344
0.0276	2.491	1.73		0.0276	-5.48	3.578		0.0276	-12.7845	5.75076
0.0277	2.489	1.735		0.0277	-5.469	3.563		0.0277	-12.7844	5.75804
0.0278	2.486	1.741		0.0278	-5.459	3.549		0.0278	-12.7842	5.76527
0.0279	2.484	1.746		0.0279	-5.448	3.534		0.0279	-12.7841	5.77247
0.028	2.482	1.751		0.028	-5.438	3.519		0.028	-12.7839	5.77962
0.0281	2.479	1.757		0.0281	-5.427	3.505		0.0281	-12.7837	5.78673
0.0282	2.477	1.762		0.0282	-5.416	3.49		0.0282	-12.7835	5.7938
0.0283	2.475	1.767		0.0283	-5.406	3.476		0.0283	-12.7833	5.80083
0.0284	2.472	1.773		0.0284	-5.395	3.461		0.0284	-12.7831	5.80782
0.0285	2.47	1.778		0.0285	-5.385	3.447		0.0285	-12.7829	5.81477
0.0286	2.468	1.783		0.0286	-5.375	3.432		0.0286	-12.7826	5.82167
0.0287	2.466	1.789		0.0287	-5.364	3.417		0.0287	-12.7824	5.82854
0.0288	2.464	1.794		0.0288	-5.354	3.403		0.0288	-12.7821	5.83536
0.0289	2.462	1.799		0.0289	-5.344	3.388		0.0289	-12.7818	5.84214
0.029	2.46	1.804		0.029	-5.333	3.374		0.029	-12.7815	5.84888
0.0291	2.458	1.81		0.0291	-5.323	3.359		0.0291	-12.7812	5.85558
0.0292	2.456	1.815		0.0292	-5.313	3.345		0.0292	-12.7809	5.86224
0.0293	2.455	1.82		0.0293	-5.303	3.33		0.0293	-12.7806	5.86885
0.0294	2.453	1.825		0.0294	-5.293	3.316		0.0294	-12.7802	5.87542
0.0295	2.451	1.83		0.0295	-5.282	3.301		0.0295	-12.7799	5.88195
0.0296	2.449	1.836		0.0296	-5.272	3.287		0.0296	-12.7795	5.88844
0.0297	2.448	1.841		0.0297	-5.262	3.272		0.0297	-12.7791	5.89489
0.0298	2.446	1.846		0.0298	-5.252	3.258		0.0298	-12.7788	5.90129
0.0299	2.445	1.851		0.0299	-5.242	3.243		0.0299	-12.7783	5.90766
0.03	2.444	1.856		0.03	-5.233	3.229		0.03	-12.7779	5.91398
0.0301	2.442	1.861		0.0301	-5.223	3.214		0.0301	-12.7775	5.92026
0.0302	2.441	1.866		0.0302	-5.213	3.2		0.0302	-12.777	5.92649
0.0303	2.44	1.871		0.0303	-5.203	3.185		0.0303	-12.7766	5.93269
0.0304	2.439	1.876		0.0304	-5.193	3.171		0.0304	-12.7761	5.93884
0.0305	2.437	1.881		0.0305	-5.183	3.157		0.0305	-12.7757	5.94495
0.0306	2.436	1.886		0.0306	-5.174	3.142		0.0306	-12.7752	5.95102
0.0307	2.436	1.891		0.0307	-5.164	3.128		0.0307	-12.7746	5.95705
0.0308	2.435	1.896		0.0308	-5.154	3.113		0.0308	-12.7741	5.96303
0.0309	2.434	1.901		0.0309	-5.145	3.099		0.0309	-12.7736	5.96897
0.031	2.433	1.906		0.031	-5.135	3.085		0.031	-12.7731	5.97487
0.0311	2.432	1.911		0.0311	-5.126	3.07		0.0311	-12.7725	5.98073
0.0312	2.432	1.916		0.0312	-5.116	3.056		0.0312	-12.7719	5.98654
0.0313	2.431	1.921		0.0313	-5.107	3.042		0.0313	-12.7714	5.99232
0.0314	2.431	1.925		0.0314	-5.097	3.027		0.0314	-12.7708	5.99805
0.0315	2.43	1.93		0.0315	-5.088	3.013		0.0315	-12.7702	6.00373
0.0316	2.43	1.935		0.0316	-5.079	2.999		0.0316	-12.7696	6.00938
0.0317	2.43	1.94		0.0317	-5.069	2.984		0.0317	-12.7689	6.01498
0.0318	2.43	1.945		0.0318	-5.06	2.97		0.0318	-12.7683	6.02054
0.0319	2.43	1.949		0.0319	-5.051	2.956		0.0319	-12.7676	6.02606
0.032	2.43	1.954		0.032	-5.041	2.942		0.032	-12.767	6.03154
0.0321	2.43	1.959		0.0321	-5.032	2.927		0.0321	-12.7663	6.03697
0.0322	2.43	1.963		0.0322	-5.023	2.913		0.0322	-12.7656	6.04236
0.0323	2.43	1.968		0.0323	-5.014	2.899		0.0323	-12.7649	6.04771
0.0324	2.431	1.973		0.0324	-5.005	2.885		0.0324	-12.7642	6.05301
0.0325	2.431	1.977		0.0325	-4.996	2.871		0.0325	-12.7635	6.05828
0.0326	2.432	1.982		0.0326	-4.987	2.856		0.0326	-12.7627	6.0635
0.0327	2.433	1.986		0.0327	-4.978	2.842		0.0327	-12.762	6.06867
0.0328	2.433	1.991		0.0328	-4.969	2.828		0.0328	-12.7612	6.07381
0.0329	2.434	1.996		0.0329	-4.96	2.814		0.0329	-12.7604	6.0789
0.033	2.435	2		0.033	-4.951	2.8		0.033	-12.7596	6.08395
0.0331	2.436	2.005		0.0331	-4.943	2.786		0.0331	-12.7588	6.08896
0.0332	2.437	2.009		0.0332	-4.934	2.772		0.0332	-12.758	6.09392
0.0333	2.438	2.013		0.0333	-4.925	2.758		0.0333	-12.7572	6.09884
0.0334	2.44	2.018		0.0334	-4.916	2.744		0.0334	-12.7563	6.10372
0.0335	2.441	2.022		0.0335	-4.908	2.73		0.0335	-12.7555	6.10856
0.0336	2.443	2.027		0.0336	-4.899	2.716		0.0336	-12.7546	6.11335
0.0337	2.444	2.031		0.0337	-4.891	2.702		0.0337	-12.7538	6.1181
0.0338	2.446	2.035		0.0338	-4.882	2.688		0.0338	-12.7529	6.12281
0.0339	2.448	2.04		0.0339	-4.874	2.674		0.0339	-12.752	6.12747
0.034	2.45	2.044		0.034	-4.865	2.66		0.034	-12.7511	6.13209
0.0341	2.452	2.048		0.0341	-4.857	2.646		0.0341	-12.7501	6.13667
0.0342	2.454	2.052		0.0342	-4.848	2.632		0.0342	-12.7492	6.14121
0.0343	2.456	2.056		0.0343	-4.84	2.619		0.0343	-12.7483	6.1457
0.0344	2.459	2.061		0.0344	-4.832	2.605		0.0344	-12.7473	6.15016
0.0345	2.461	2.065		0.0345	-4.824	2.591		0.0345	-12.7463	6.15456
0.0346	2.464	2.069		0.0346	-4.815	2.577		0.0346	-12.7453	6.15893
0.0347	2.466	2.073		0.0347	-4.807	2.563		0.0347	-12.7443	6.16325
0.0348	2.469	2.077		0.0348	-4.799	2.55		0.0348	-12.7433	6.16753
0.0349	2.472	2.081		0.0349	-4.791	2.536		0.0349	-12.7423	6.17177
0.035	2.475	2.085		0.035	-4.783	2.522		0.035	-12.7413	6.17597
0.0351	2.479	2.089		0.0351	-4.775	2.509		0.0351	-12.7402	6.18012
0.0352	2.482	2.093		0.0352	-4.767	2.495		0.0352	-12.7392	6.18423
0.0353	2.485	2.097		0.0353	-4.759	2.481		0.0353	-12.7381	6.18829
0.0354	2.489	2.101		0.0354	-4.751	2.468		0.0354	-12.737	6.19232
0.0355	2.493	2.105		0.0355	-4.743	2.454		0.0355	-12.7359	6.1963
0.0356	2.496	2.109		0.0356	-4.735	2.441		0.0356	-12.7348	6.20024
0.0357	2.5	2.112		0.0357	-4.727	2.427		0.0357	-12.7337	6.20413
0.0358	2.504	2.116		0.0358	-4.72	2.414		0.0358	-12.7326	6.20798
0.0359	2.509	2.12		0.0359	-4.712	2.4		0.0359	-12.7314	6.2118
0.036	2.513	2.124		0.036	-4.704	2.387		0.036	-12.7303	6.21556
0.0361	2.517	2.128		0.0361	-4.697	2.373		0.0361	-12.7291	6.21929
0.0362	2.522	2.131		0.0362	-4.689	2.36		0.0362	-12.7279	6.22297
0.0363	2.527	2.135		0.0363	-4.682	2.347		0.0363	-12.7267	6.22661
0.0364	2.532	2.139		0.0364	-4.674	2.333		0.0364	-12.7255	6.23021
0.0365	2.537	2.142		0.0365	-4.667	2.32		0.0365	-12.7243	6.23376
0.0366	2.542	2.146		0.0366	-4.659	2.307		0.0366	-12.7231	6.23727
0.0367	2.547	2.149		0.0367	-4.652	2.293		0.0367	-12.7218	6.24074
0.0368	2.553	2.153		0.0368	-4.644	2.28		0.0368	-12.7206	6.24417
0.0369	2.558	2.156		0.0369	-4.637	2.267		0.0369	-12.7193	6.24755
0.037	2.564	2.16		0.037	-4.63	2.254		0.037	-12.718	6.25089
0.0371	2.57	2.163		0.0371	-4.623	2.241		0.0371	-12.7168	6.25419
0.0372	2.576	2.167		0.0372	-4.615	2.227		0.0372	-12.7155	6.25745
0.0373	2.582	2.17		0.0373	-4.608	2.214		0.0373	-12.7142	6.26066
0.0374	2.588	2.173		0.0374	-4.601	2.201		0.0374	-12.7128	6.26383
0.0375	2.595	2.177		0.0375	-4.594	2.188		0.0375	-12.7115	6.26696
0.0376	2.601	2.18		0.0376	-4.587	2.175		0.0376	-12.7101	6.27005
0.0377	2.608	2.183		0.0377	-4.58	2.162		0.0377	-12.7088	6.27309
0.0378	2.615	2.187		0.0378	-4.573	2.149		0.0378	-12.7074	6.27609
0.0379	2.622	2.19		0.0379	-4.566	2.136		0.0379	-12.706	6.27905
0.038	2.629	2.193		0.038	-4.559	2.123		0.038	-12.7046	6.28197
0.0381	2.637	2.196		0.0381	-4.552	2.111		0.0381	-12.7032	6.28484
0.0382	2.644	2.199		0.0382	-4.546	2.098		0.0382	-12.7018	6.28768
0.0383	2.652	2.202		0.0383	-4.539	2.085		0.0383	-12.7004	6.29046
0.0384	2.66	2.205		0.0384	-4.532	2.072		0.0384	-12.6989	6.29321
0.0385	2.668	2.209		0.0385	-4.526	2.059		0.0385	-12.6975	6.29592
0.0386	2.676	2.212		0.0386	-4.519	2.047		0.0386	-12.696	6.29858
0.0387	2.684	2.214		0.0387	-4.512	2.034		0.0387	-12.6945	6.3012
0.0388	2.693	2.217		0.0388	-4.506	2.021		0.0388	-12.693	6.30378
0.0389	2.702	2.22		0.0389	-4.499	2.009		0.0389	-12.6915	6.30632
0.039	2.71	2.223		0.039	-4.493	1.996		0.039	-12.69	6.30881
0.0391	2.72	2.226		0.0391	-4.486	1.984		0.0391	-12.6885	6.31126
0.0392	2.729	2.229		0.0392	-4.48	1.971		0.0392	-12.6869	6.31367
0.0393	2.738	2.232		0.0393	-4.474	1.958		0.0393	-12.6854	6.31604
0.0394	2.748	2.235		0.0394	-4.467	1.946		0.0394	-12.6838	6.31837
0.0395	2.757	2.237		0.0395	-4.461	1.934		0.0395	-12.6823	6.32065
0.0396	2.767	2.24		0.0396	-4.455	1.921		0.0396	-12.6807	6.32289
0.0397	2.777	2.243		0.0397	-4.449	1.909		0.0397	-12.6791	6.32509
0.0398	2.788	2.245		0.0398	-4.443	1.896		0.0398	-12.6775	6.32725
0.0399	2.798	2.248		0.0399	-4.436	1.884		0.0399	-12.6758	6.32937
0.04	2.809	2.251		0.04	-4.43	1.872		0.04	-12.6742	6.33144
0.0401	2.82	2.253		0.0401	-4.424	1.86		0.0401	-12.6726	6.33348
0.0402	2.831	2.256		0.0402	-4.418	1.847		0.0402	-12.6709	6.33547
0.0403	2.842	2.258		0.0403	-4.412	1.835		0.0403	-12.6692	6.33742
0.0404	2.853	2.261		0.0404	-4.407	1.823		0.0404	-12.6676	6.33932
0.0405	2.865	2.263		0.0405	-4.401	1.811		0.0405	-12.6659	6.34119
0.0406	2.876	2.265		0.0406	-4.395	1.799		0.0406	-12.6641	6.34301
0.0407	2.888	2.268		0.0407	-4.389	1.787		0.0407	-12.6624	6.3448
0.0408	2.901	2.27		0.0408	-4.383	1.775		0.0408	-12.6607	6.34654
0.0409	2.913	2.272		0.0409	-4.378	1.763		0.0409	-12.659	6.34824
0.041	2.925	2.275		0.041	-4.372	1.751		0.041	-12.6572	6.3499
0.0411	2.938	2.277		0.0411	-4.366	1.739		0.0411	-12.6555	6.35151
0.0412	2.951	2.279		0.0412	-4.361	1.727		0.0412	-12.6537	6.35309
0.0413	2.964	2.281		0.0413	-4.355	1.716		0.0413	-12.6519	6.35462
0.0414	2.978	2.284		0.0414	-4.35	1.704		0.0414	-12.6501	6.35612
0.0415	2.991	2.286		0.0415	-4.344	1.692		0.0415	-12.6483	6.35757
0.0416	3.005	2.288		0.0416	-4.339	1.68		0.0416	-12.6464	6.35898
0.0417	3.019	2.29		0.0417	-4.333	1.669		0.0417	-12.6446	6.36035
0.0418	3.033	2.292		0.0418	-4.328	1.657		0.0418	-12.6428	6.36168
0.0419	3.047	2.294		0.0419	-4.323	1.645		0.0419	-12.6409	6.36296
0.042	3.062	2.296		0.042	-4.318	1.634		0.042	-12.639	6.36421
0.0421	3.076	2.298		0.0421	-4.312	1.622		0.0421	-12.6372	6.36542
0.0422	3.091	2.3		0.0422	-4.307	1.611		0.0422	-12.6353	6.36658
0.0423	3.107	2.302		0.0423	-4.302	1.599		0.0423	-12.6334	6.3677
0.0424	3.122	2.303		0.0424	-4.297	1.588		0.0424	-12.6315	6.36878
0.0425	3.138	2.305		0.0425	-4.292	1.576		0.0425	-12.6295	6.36983
0.0426	3.153	2.307		0.0426	-4.287	1.565		0.0426	-12.6276	6.37083
0.0427	3.169	2.309		0.0427	-4.282	1.554		0.0427	-12.6256	6.37179
0.0428	3.186	2.31		0.0428	-4.277	1.543		0.0428	-12.6237	6.37271
0.0429	3.202	2.312		0.0429	-4.272	1.531		0.0429	-12.6217	6.37359
0.043	3.219	2.314		0.043	-4.267	1.52		0.043	-12.6197	6.37442
0.0431	3.236	2.315		0.0431	-4.262	1.509		0.0431	-12.6177	6.37522
0.0432	3.253	2.317		0.0432	-4.258	1.498		0.0432	-12.6157	6.37598
0.0433	3.27	2.319		0.0433	-4.253	1.487		0.0433	-12.6137	6.37669
0.0434	3.288	2.32		0.0434	-4.248	1.476		0.0434	-12.6117	6.37737
0.0435	3.306	2.322		0.0435	-4.244	1.465		0.0435	-12.6096	6.37801
0.0436	3.324	2.323		0.0436	-4.239	1.454		0.0436	-12.6076	6.3786
0.0437	3.342	2.324		0.0437	-4.234	1.443		0.0437	-12.6055	6.37916
0.0438	3.36	2.326		0.0438	-4.23	1.432		0.0438	-12.6034	6.37967
0.0439	3.379	2.327		0.0439	-4.225	1.421		0.0439	-12.6013	6.38015
0.044	3.398	2.329		0.044	-4.221	1.41		0.044	-12.5992	6.38058
0.0441	3.417	2.33		0.0441	-4.216	1.399		0.0441	-12.5971	6.38098
0.0442	3.437	2.331		0.0442	-4.212	1.389		0.0442	-12.595	6.38133
0.0443	3.456	2.332		0.0443	-4.208	1.378		0.0443	-12.5929	6.38165
0.0444	3.476	2.334		0.0444	-4.203	1.367		0.0444	-12.5907	6.38192
0.0445	3.497	2.335		0.0445	-4.199	1.357		0.0445	-12.5886	6.38216
0.0446	3.517	2.336		0.0446	-4.195	1.346		0.0446	-12.5864	6.38236
0.0447	3.538	2.337		0.0447	-4.191	1.336		0.0447	-12.5842	6.38251
0.0448	3.558	2.338		0.0448	-4.187	1.325		0.0448	-12.582	6.38263
0.0449	3.579	2.339		0.0449	-4.182	1.315		0.0449	-12.5798	6.3827
0.045	3.601	2.34		0.045	-4.178	1.304		0.045	-12.5776	6.38274
0.0451	3.622	2.341		0.0451	-4.174	1.294		0.0451	-12.5754	6.38274
0.0452	3.644	2.342		0.0452	-4.17	1.283		0.0452	-12.5732	6.3827
0.0453	3.666	2.343		0.0453	-4.166	1.273		0.0453	-12.5709	6.38262
0.0454	3.689	2.344		0.0454	-4.163	1.263		0.0454	-12.5686	6.3825
0.0455	3.711	2.345		0.0455	-4.159	1.253		0.0455	-12.5664	6.38234
0.0456	3.734	2.346		0.0456	-4.155	1.242		0.0456	-12.5641	6.38214
0.0457	3.757	2.347		0.0457	-4.151	1.232		0.0457	-12.5618	6.3819
0.0458	3.781	2.347		0.0458	-4.147	1.222		0.0458	-12.5595	6.38162
0.0459	3.804	2.348		0.0459	-4.144	1.212		0.0459	-12.5572	6.38131
0.046	3.828	2.349		0.046	-4.14	1.202		0.046	-12.5549	6.38095
0.0461	3.852	2.35		0.0461	-4.136	1.192		0.0461	-12.5525	6.38056
0.0462	3.877	2.35		0.0462	-4.133	1.182		0.0462	-12.5502	6.38013
0.0463	3.901	2.351		0.0463	-4.129	1.172		0.0463	-12.5478	6.37966
0.0464	3.926	2.352		0.0464	-4.125	1.162		0.0464	-12.5454	6.37915
0.0465	3.951	2.352		0.0465	-4.122	1.153		0.0465	-12.5431	6.3786
0.0466	3.977	2.353		0.0466	-4.119	1.143		0.0466	-12.5407	6.37801
0.0467	4.002	2.353		0.0467	-4.115	1.133		0.0467	-12.5383	6.37739
0.0468	4.028	2.354		0.0468	-4.112	1.123		0.0468	-12.5358	6.37672
0.0469	4.055	2.354		0.0469	-4.108	1.114		0.0469	-12.5334	6.37602
0.047	4.081	2.355		0.047	-4.105	1.104		0.047	-12.531	6.37528
0.0471	4.108	2.355		0.0471	-4.102	1.094		0.0471	-12.5285	6.3745
0.0472	4.135	2.355		0.0472	-4.099	1.085		0.0472	-12.5261	6.37368
0.0473	4.162	2.356		0.0473	-4.095	1.075		0.0473	-12.5236	6.37283
0.0474	4.19	2.356		0.0474	-4.092	1.066		0.0474	-12.5211	6.37193
0.0475	4.218	2.356		0.0475	-4.089	1.056		0.0475	-12.5186	6.371
0.0476	4.246	2.357		0.0476	-4.086	1.047		0.0476	-12.5161	6.37003
0.0477	4.274	2.357		0.0477	-4.083	1.038		0.0477	-12.5136	6.36903
0.0478	4.303	2.357		0.0478	-4.08	1.028		0.0478	-12.5111	6.36798
0.0479	4.332	2.357		0.0479	-4.077	1.019		0.0479	-12.5085	6.3669
0.048	4.361	2.357		0.048	-4.074	1.01		0.048	-12.506	6.36578
0.0481	4.391	2.357		0.0481	-4.071	1.001		0.0481	-12.5034	6.36462
0.0482	4.42	2.357		0.0482	-4.068	0.992		0.0482	-12.5008	6.36343
0.0483	4.45	2.358		0.0483	-4.066	0.982		0.0483	-12.4983	6.36219
0.0484	4.481	2.358		0.0484	-4.063	0.973		0.0484	-12.4957	6.36092
0.0485	4.511	2.358		0.0485	-4.06	0.964		0.0485	-12.4931	6.35962
0.0486	4.542	2.358		0.0486	-4.057	0.955		0.0486	-12.4905	6.35827
0.0487	4.574	2.357		0.0487	-4.055	0.946		0.0487	-12.4878	6.35689
0.0488	4.605	2.357		0.0488	-4.052	0.938		0.0488	-12.4852	6.35547
0.0489	4.637	2.357		0.0489	-4.049	0.929		0.0489	-12.4825	6.35401
0.049	4.669	2.357		0.049	-4.047	0.92		0.049	-12.4799	6.35252
0.0491	4.701	2.357		0.0491	-4.044	0.911		0.0491	-12.4772	6.35099
0.0492	4.734	2.357		0.0492	-4.042	0.902		0.0492	-12.4745	6.34942
0.0493	4.767	2.357		0.0493	-4.039	0.894		0.0493	-12.4718	6.34782
0.0494	4.8	2.356		0.0494	-4.037	0.885		0.0494	-12.4692	6.34618
0.0495	4.834	2.356		0.0495	-4.034	0.876		0.0495	-12.4664	6.3445
0.0496	4.868	2.356		0.0496	-4.032	0.868		0.0496	-12.4637	6.34279
0.0497	4.902	2.355		0.0497	-4.03	0.859		0.0497	-12.461	6.34104
0.0498	4.936	2.355		0.0498	-4.028	0.851		0.0498	-12.4582	6.33926
0.0499	4.971	2.355		0.0499	-4.025	0.842		0.0499	-12.4555	6.33743
0.05	5.006	2.354		0.05	-4.023	0.834		0.05	-12.4527	6.33557
0.0501	5.042	2.354		0.0501	-4.021	0.826		0.0501	-12.4499	6.33368
0.0502	5.077	2.353		0.0502	-4.019	0.817		0.0502	-12.4471	6.33175
0.0503	5.113	2.353		0.0503	-4.017	0.809		0.0503	-12.4443	6.32978
0.0504	5.149	2.352		0.0504	-4.015	0.801		0.0504	-12.4415	6.32778
0.0505	5.186	2.352		0.0505	-4.012	0.792		0.0505	-12.4387	6.32574
0.0506	5.223	2.351		0.0506	-4.01	0.784		0.0506	-12.4359	6.32367
0.0507	5.26	2.351		0.0507	-4.008	0.776		0.0507	-12.433	6.32156
0.0508	5.298	2.35		0.0508	-4.007	0.768		0.0508	-12.4302	6.31941
0.0509	5.335	2.349		0.0509	-4.005	0.76		0.0509	-12.4273	6.31723
0.051	5.373	2.349		0.051	-4.003	0.752		0.051	-12.4245	6.31501
0.0511	5.412	2.348		0.0511	-4.001	0.744		0.0511	-12.4216	6.31276
0.0512	5.451	2.347		0.0512	-3.999	0.736		0.0512	-12.4187	6.31047
0.0513	5.49	2.346		0.0513	-3.997	0.728		0.0513	-12.4158	6.30815
0.0514	5.529	2.346		0.0514	-3.996	0.72		0.0514	-12.4128	6.30579
0.0515	5.569	2.345		0.0515	-3.994	0.713		0.0515	-12.4099	6.3034
0.0516	5.609	2.344		0.0516	-3.992	0.705		0.0516	-12.407	6.30097
0.0517	5.649	2.343		0.0517	-3.991	0.697		0.0517	-12.404	6.29851
0.0518	5.69	2.342		0.0518	-3.989	0.689		0.0518	-12.4011	6.29601
0.0519	5.731	2.342		0.0519	-3.987	0.682		0.0519	-12.3981	6.29348
0.052	5.772	2.341		0.052	-3.986	0.674		0.052	-12.3951	6.29091
0.0521	5.814	2.34		0.0521	-3.984	0.667		0.0521	-12.3921	6.28831
0.0522	5.856	2.339		0.0522	-3.983	0.659		0.0522	-12.3891	6.28567
0.0523	5.898	2.338		0.0523	-3.981	0.652		0.0523	-12.3861	6.283
0.0524	5.94	2.337		0.0524	-3.98	0.644		0.0524	-12.3831	6.28029
0.0525	5.983	2.336		0.0525	-3.979	0.637		0.0525	-12.3801	6.27755
0.0526	6.027	2.335		0.0526	-3.977	0.629		0.0526	-12.377	6.27478
0.0527	6.07	2.334		0.0527	-3.976	0.622		0.0527	-12.374	6.27197
0.0528	6.114	2.333		0.0528	-3.975	0.615		0.0528	-12.3709	6.26913
0.0529	6.158	2.331		0.0529	-3.973	0.607		0.0529	-12.3678	6.26625
0.053	6.203	2.33		0.053	-3.972	0.6		0.053	-12.3647	6.26334
0.0531	6.248	2.329		0.0531	-3.971	0.593		0.0531	-12.3616	6.2604
0.0532	6.293	2.328		0.0532	-3.97	0.586		0.0532	-12.3585	6.25742
0.0533	6.338	2.327		0.0533	-3.969	0.579		0.0533	-12.3554	6.25441
0.0534	6.384	2.326		0.0534	-3.967	0.572		0.0534	-12.3523	6.25136
0.0535	6.43	2.324		0.0535	-3.966	0.565		0.0535	-12.3492	6.24828
0.0536	6.477	2.323		0.0536	-3.965	0.558		0.0536	-12.346	6.24517
0.0537	6.524	2.322		0.0537	-3.964	0.551		0.0537	-12.3429	6.24202
0.0538	6.571	2.32		0.0538	-3.963	0.544		0.0538	-12.3397	6.23885
0.0539	6.619	2.319		0.0539	-3.962	0.537		0.0539	-12.3365	6.23563
0.054	6.667	2.318		0.054	-3.961	0.53		0.054	-12.3333	6.23239
0.0541	6.715	2.316		0.0541	-3.961	0.523		0.0541	-12.3301	6.22911
0.0542	6.763	2.315		0.0542	-3.96	0.516		0.0542	-12.3269	6.2258
0.0543	6.812	2.314		0.0543	-3.959	0.51		0.0543	-12.3237	6.22245
0.0544	6.861	2.312		0.0544	-3.958	0.503		0.0544	-12.3205	6.21908
0.0545	6.911	2.311		0.0545	-3.957	0.496		0.0545	-12.3172	6.21567
0.0546	6.961	2.309		0.0546	-3.957	0.49		0.0546	-12.314	6.21222
0.0547	7.011	2.308		0.0547	-3.956	0.483		0.0547	-12.3107	6.20875
0.0548	7.062	2.306		0.0548	-3.955	0.476		0.0548	-12.3075	6.20524
0.0549	7.113	2.305		0.0549	-3.954	0.47		0.0549	-12.3042	6.2017
0.055	7.164	2.303		0.055	-3.954	0.463		0.055	-12.3009	6.19813
0.0551	7.216	2.302		0.0551	-3.953	0.457		0.0551	-12.2976	6.19453
0.0552	7.268	2.3		0.0552	-3.953	0.451		0.0552	-12.2943	6.19089
0.0553	7.32	2.299		0.0553	-3.952	0.444		0.0553	-12.291	6.18722
0.0554	7.373	2.297		0.0554	-3.952	0.438		0.0554	-12.2876	6.18352
0.0555	7.426	2.295		0.0555	-3.951	0.432		0.0555	-12.2843	6.17979
0.0556	7.479	2.294		0.0556	-3.951	0.425		0.0556	-12.2809	6.17602
0.0557	7.533	2.292		0.0557	-3.95	0.419		0.0557	-12.2776	6.17223
0.0558	7.587	2.29		0.0558	-3.95	0.413		0.0558	-12.2742	6.1684
0.0559	7.642	2.289		0.0559	-3.949	0.407		0.0559	-12.2708	6.16454
0.056	7.697	2.287		0.056	-3.949	0.401		0.056	-12.2674	6.16065
0.0561	7.752	2.285		0.0561	-3.949	0.395		0.0561	-12.264	6.15673
0.0562	7.807	2.284		0.0562	-3.948	0.388		0.0562	-12.2606	6.15278
0.0563	7.863	2.282		0.0563	-3.948	0.382		0.0563	-12.2572	6.14879
0.0564	7.919	2.28		0.0564	-3.948	0.376		0.0564	-12.2538	6.14478
0.0565	7.976	2.278		0.0565	-3.948	0.371		0.0565	-12.2503	6.14073
0.0566	8.033	2.276		0.0566	-3.947	0.365		0.0566	-12.2469	6.13665
0.0567	8.09	2.275		0.0567	-3.947	0.359		0.0567	-12.2434	6.13254
0.0568	8.148	2.273		0.0568	-3.947	0.353		0.0568	-12.24	6.1284
0.0569	8.206	2.271		0.0569	-3.947	0.347		0.0569	-12.2365	6.12423
0.057	8.264	2.269		0.057	-3.947	0.341		0.057	-12.233	6.12003
0.0571	8.323	2.267		0.0571	-3.947	0.335		0.0571	-12.2295	6.1158
0.0572	8.382	2.265		0.0572	-3.947	0.33		0.0572	-12.226	6.11154
0.0573	8.442	2.264		0.0573	-3.947	0.324		0.0573	-12.2225	6.10725
0.0574	8.502	2.262		0.0574	-3.947	0.318		0.0574	-12.2189	6.10293
0.0575	8.562	2.26		0.0575	-3.947	0.313		0.0575	-12.2154	6.09857
0.0576	8.622	2.258		0.0576	-3.947	0.307		0.0576	-12.2119	6.09419
0.0577	8.683	2.256		0.0577	-3.947	0.302		0.0577	-12.2083	6.08978
0.0578	8.745	2.254		0.0578	-3.947	0.296		0.0578	-12.2047	6.08534
0.0579	8.806	2.252		0.0579	-3.947	0.291		0.0579	-12.2012	6.08086
0.058	8.868	2.25		0.058	-3.947	0.285		0.058	-12.1976	6.07636
0.0581	8.931	2.248		0.0581	-3.947	0.28		0.0581	-12.194	6.07183
0.0582	8.994	2.246		0.0582	-3.948	0.274		0.0582	-12.1904	6.06727
0.0583	9.057	2.244		0.0583	-3.948	0.269		0.0583	-12.1867	6.06268
0.0584	9.12	2.242		0.0584	-3.948	0.264		0.0584	-12.1831	6.05806
0.0585	9.184	2.24		0.0585	-3.948	0.258		0.0585	-12.1795	6.05341
0.0586	9.248	2.238		0.0586	-3.949	0.253		0.0586	-12.1758	6.04873
0.0587	9.313	2.236		0.0587	-3.949	0.248		0.0587	-12.1722	6.04402
0.0588	9.378	2.234		0.0588	-3.949	0.243		0.0588	-12.1685	6.03928
0.0589	9.443	2.232		0.0589	-3.95	0.237		0.0589	-12.1648	6.03452
0.059	9.509	2.23		0.059	-3.95	0.232		0.059	-12.1612	6.02972
0.0591	9.575	2.228		0.0591	-3.95	0.227		0.0591	-12.1575	6.0249
0.0592	9.642	2.225		0.0592	-3.951	0.222		0.0592	-12.1538	6.02005
0.0593	9.709	2.223		0.0593	-3.951	0.217		0.0593	-12.1501	6.01517
0.0594	9.776	2.221		0.0594	-3.952	0.212		0.0594	-12.1463	6.01026
0.0595	9.843	2.219		0.0595	-3.952	0.207		0.0595	-12.1426	6.00532
0.0596	9.911	2.217		0.0596	-3.953	0.202		0.0596	-12.1389	6.00035
0.0597	9.98	2.215		0.0597	-3.953	0.197		0.0597	-12.1351	5.99536
0.0598	10.037	2.213		0.0598	-3.954	0.192		0.0598	-12.1314	5.99033
0.0599	9.982	2.211		0.0599	-3.954	0.187		0.0599	-12.1276	5.98528
0.06	9.927	2.208		0.06	-3.955	0.182		0.06	-12.1238	5.9802
0.0601	9.873	2.206		0.0601	-3.955	0.177		0.0601	-12.12	5.9751
0.0602	9.819	2.204		0.0602	-3.956	0.172		0.0602	-12.1162	5.96996
0.0603	9.766	2.202		0.0603	-3.957	0.168		0.0603	-12.1124	5.9648
0.0604	9.713	2.2		0.0604	-3.957	0.163		0.0604	-12.1086	5.95961
0.0605	9.66	2.198		0.0605	-3.958	0.158		0.0605	-12.1048	5.95439
0.0606	9.608	2.195		0.0606	-3.959	0.153		0.0606	-12.101	5.94915
0.0607	9.556	2.193		0.0607	-3.959	0.149		0.0607	-12.0971	5.94387
0.0608	9.505	2.191		0.0608	-3.96	0.144		0.0608	-12.0933	5.93857
0.0609	9.453	2.189		0.0609	-3.961	0.139		0.0609	-12.0894	5.93324
0.061	9.403	2.187		0.061	-3.962	0.135		0.061	-12.0855	5.92789
0.0611	9.352	2.184		0.0611	-3.963	0.13		0.0611	-12.0817	5.92251
0.0612	9.302	2.182		0.0612	-3.963	0.126		0.0612	-12.0778	5.9171
0.0613	9.253	2.18		0.0613	-3.964	0.121		0.0613	-12.0739	5.91166
0.0614	9.203	2.178		0.0614	-3.965	0.117		0.0614	-12.07	5.9062
0.0615	9.154	2.175		0.0615	-3.966	0.112		0.0615	-12.0661	5.90071
0.0616	9.106	2.173		0.0616	-3.967	0.108		0.0616	-12.0621	5.8952
0.0617	9.058	2.171		0.0617	-3.968	0.103		0.0617	-12.0582	5.88965
0.0618	9.01	2.169		0.0618	-3.969	0.09879		0.0618	-12.0542	5.88409
0.0619	8.963	2.166		0.0619	-3.97	0.09439		0.0619	-12.0503	5.87849
0.062	8.916	2.164		0.062	-3.971	0.09002		0.062	-12.0463	5.87287
0.0621	8.869	2.162		0.0621	-3.971	0.08566		0.0621	-12.0424	5.86722
0.0622	8.823	2.16		0.0622	-3.972	0.08133		0.0622	-12.0384	5.86155
0.0623	8.777	2.157		0.0623	-3.973	0.07702		0.0623	-12.0344	5.85585
0.0624	8.732	2.155		0.0624	-3.974	0.07274		0.0624	-12.0304	5.85012
0.0625	8.687	2.153		0.0625	-3.976	0.06847		0.0625	-12.0264	5.84437
0.0626	8.642	2.151		0.0626	-3.977	0.06423		0.0626	-12.0224	5.8386
0.0627	8.598	2.149		0.0627	-3.978	0.06		0.0627	-12.0183	5.83279
0.0628	8.554	2.146		0.0628	-3.979	0.0558		0.0628	-12.0143	5.82696
0.0629	8.51	2.144		0.0629	-3.98	0.05162		0.0629	-12.0103	5.82111
0.063	8.467	2.142		0.063	-3.981	0.04746		0.063	-12.0062	5.81523
0.0631	8.424	2.14		0.0631	-3.982	0.04331		0.0631	-12.0022	5.80933
0.0632	8.382	2.137		0.0632	-3.983	0.03919		0.0632	-11.9981	5.8034
0.0633	8.34	2.135		0.0633	-3.984	0.03509		0.0633	-11.994	5.79744
0.0634	8.299	2.133		0.0634	-3.986	0.03101		0.0634	-11.9899	5.79146
0.0635	8.257	2.131		0.0635	-3.987	0.02695		0.0635	-11.9858	5.78546
0.0636	8.217	2.128		0.0636	-3.988	0.0229		0.0636	-11.9817	5.77943
0.0637	8.176	2.126		0.0637	-3.989	0.01887		0.0637	-11.9776	5.77337
0.0638	8.136	2.124		0.0638	-3.99	0.01487		0.0638	-11.9735	5.76729
0.0639	8.096	2.122		0.0639	-3.992	0.01088		0.0639	-11.9694	5.76119
0.064	8.057	2.119		0.064	-3.993	0.00691		0.064	-11.9652	5.75506
0.0641	8.018	2.117		0.0641	-3.994	0.00295		0.0641	-11.9611	5.74891
0.0642	7.98	2.115		0.0642	-3.995	-0.000985174		0.0642	-11.9569	5.74273
0.0643	7.942	2.113		0.0643	-3.997	-0.0049		0.0643	-11.9527	5.73653
0.0644	7.904	2.111		0.0644	-3.998	-0.00881		0.0644	-11.9486	5.7303
0.0645	7.867	2.108		0.0645	-3.999	-0.01269		0.0645	-11.9444	5.72405
0.0646	7.83	2.106		0.0646	-4.001	-0.01656		0.0646	-11.9402	5.71778
0.0647	7.793	2.104		0.0647	-4.002	-0.02042		0.0647	-11.936	5.71148
0.0648	7.757	2.102		0.0648	-4.003	-0.02426		0.0648	-11.9318	5.70516
0.0649	7.721	2.1		0.0649	-4.005	-0.02808		0.0649	-11.9276	5.69882
0.065	7.686	2.097		0.065	-4.006	-0.03189		0.065	-11.9233	5.69245
0.0651	7.651	2.095		0.0651	-4.008	-0.03568		0.0651	-11.9191	5.68605
0.0652	7.616	2.093		0.0652	-4.009	-0.03946		0.0652	-11.9149	5.67964
0.0653	7.582	2.091		0.0653	-4.01	-0.04323		0.0653	-11.9106	5.6732
0.0654	7.548	2.089		0.0654	-4.012	-0.04698		0.0654	-11.9064	5.66674
0.0655	7.515	2.087		0.0655	-4.013	-0.05071		0.0655	-11.9021	5.66025
0.0656	7.482	2.084		0.0656	-4.015	-0.05443		0.0656	-11.8978	5.65374
0.0657	7.449	2.082		0.0657	-4.016	-0.05814		0.0657	-11.8935	5.64721
0.0658	7.417	2.08		0.0658	-4.018	-0.06184		0.0658	-11.8892	5.64065
0.0659	7.385	2.078		0.0659	-4.019	-0.06553		0.0659	-11.8849	5.63408
0.066	7.353	2.076		0.066	-4.021	-0.0692		0.066	-11.8806	5.62748
0.0661	7.322	2.074		0.0661	-4.022	-0.07286		0.0661	-11.8763	5.62085
0.0662	7.291	2.072		0.0662	-4.024	-0.0765		0.0662	-11.872	5.61421
0.0663	7.261	2.07		0.0663	-4.025	-0.08014		0.0663	-11.8676	5.60754
0.0664	7.231	2.068		0.0664	-4.027	-0.08377		0.0664	-11.8633	5.60085
0.0665	7.201	2.066		0.0665	-4.028	-0.08738		0.0665	-11.859	5.59414
0.0666	7.172	2.064		0.0666	-4.03	-0.09098		0.0666	-11.8546	5.5874
0.0667	7.143	2.062		0.0667	-4.031	-0.09457		0.0667	-11.8502	5.58064
0.0668	7.115	2.059		0.0668	-4.033	-0.09816		0.0668	-11.8458	5.57386
0.0669	7.087	2.057		0.0669	-4.034	-0.102		0.0669	-11.8415	5.56706
0.067	7.059	2.055		0.067	-4.036	-0.105		0.067	-11.8371	5.56024
0.0671	7.032	2.053		0.0671	-4.038	-0.109		0.0671	-11.8327	5.55339
0.0672	7.005	2.051		0.0672	-4.039	-0.112		0.0672	-11.8283	5.54653
0.0673	6.978	2.05		0.0673	-4.041	-0.116		0.0673	-11.8238	5.53964
0.0674	6.952	2.048		0.0674	-4.042	-0.119		0.0674	-11.8194	5.53273
0.0675	6.926	2.046		0.0675	-4.044	-0.123		0.0675	-11.815	5.5258
0.0676	6.901	2.044		0.0676	-4.046	-0.126		0.0676	-11.8105	5.51884
0.0677	6.876	2.042		0.0677	-4.047	-0.13		0.0677	-11.8061	5.51187
0.0678	6.851	2.04		0.0678	-4.049	-0.133		0.0678	-11.8016	5.50487
0.0679	6.827	2.038		0.0679	-4.051	-0.137		0.0679	-11.7972	5.49786
0.068	6.803	2.036		0.068	-4.052	-0.14		0.068	-11.7927	5.49082
0.0681	6.78	2.034		0.0681	-4.054	-0.144		0.0681	-11.7882	5.48376
0.0682	6.757	2.032		0.0682	-4.056	-0.147		0.0682	-11.7837	5.47668
0.0683	6.734	2.03		0.0683	-4.057	-0.151		0.0683	-11.7792	5.46958
0.0684	6.712	2.029		0.0684	-4.059	-0.154		0.0684	-11.7747	5.46246
0.0685	6.69	2.027		0.0685	-4.061	-0.158		0.0685	-11.7702	5.45532
0.0686	6.668	2.025		0.0686	-4.062	-0.161		0.0686	-11.7657	5.44816
0.0687	6.647	2.023		0.0687	-4.064	-0.165		0.0687	-11.7611	5.44097
0.0688	6.626	2.021		0.0688	-4.066	-0.168		0.0688	-11.7566	5.43377
0.0689	6.606	2.02		0.0689	-4.067	-0.172		0.0689	-11.7521	5.42655
0.069	6.586	2.018		0.069	-4.069	-0.175		0.069	-11.7475	5.4193
0.0691	6.566	2.016		0.0691	-4.071	-0.178		0.0691	-11.7429	5.41204
0.0692	6.547	2.015		0.0692	-4.072	-0.182		0.0692	-11.7384	5.40476
0.0693	6.528	2.013		0.0693	-4.074	-0.185		0.0693	-11.7338	5.39745
0.0694	6.509	2.011		0.0694	-4.076	-0.189		0.0694	-11.7292	5.39013
0.0695	6.491	2.01		0.0695	-4.078	-0.192		0.0695	-11.7246	5.38279
0.0696	6.474	2.008		0.0696	-4.079	-0.196		0.0696	-11.72	5.37543
0.0697	6.456	2.006		0.0697	-4.081	-0.199		0.0697	-11.7154	5.36804
0.0698	6.439	2.005		0.0698	-4.083	-0.202		0.0698	-11.7108	5.36064
0.0699	6.422	2.003		0.0699	-4.085	-0.206		0.0699	-11.7061	5.35322
0.07	6.406	2.002		0.07	-4.086	-0.209		0.07	-11.7015	5.34578
0.0701	6.39	2		0.0701	-4.088	-0.213		0.0701	-11.6969	5.33832
0.0702	6.375	1.998		0.0702	-4.09	-0.216		0.0702	-11.6922	5.33084
0.0703	6.36	1.997		0.0703	-4.092	-0.219		0.0703	-11.6876	5.32335
0.0704	6.345	1.995		0.0704	-4.093	-0.223		0.0704	-11.6829	5.31583
0.0705	6.33	1.994		0.0705	-4.095	-0.226		0.0705	-11.6782	5.30829
0.0706	6.316	1.993		0.0706	-4.097	-0.23		0.0706	-11.6736	5.30074
0.0707	6.303	1.991		0.0707	-4.099	-0.233		0.0707	-11.6689	5.29317
0.0708	6.29	1.99		0.0708	-4.1	-0.236		0.0708	-11.6642	5.28558
0.0709	6.277	1.988		0.0709	-4.102	-0.24		0.0709	-11.6595	5.27797
0.071	6.264	1.987		0.071	-4.104	-0.243		0.071	-11.6548	5.27034
0.0711	6.252	1.986		0.0711	-4.106	-0.247		0.0711	-11.6501	5.26269
0.0712	6.24	1.984		0.0712	-4.107	-0.25		0.0712	-11.6453	5.25502
0.0713	6.229	1.983		0.0713	-4.109	-0.254		0.0713	-11.6406	5.24734
0.0714	6.218	1.982		0.0714	-4.111	-0.257		0.0714	-11.6359	5.23964
0.0715	6.207	1.98		0.0715	-4.113	-0.26		0.0715	-11.6311	5.23192
0.0716	6.197	1.979		0.0716	-4.114	-0.264		0.0716	-11.6264	5.22418
0.0717	6.187	1.978		0.0717	-4.116	-0.267		0.0717	-11.6216	5.21643
0.0718	6.177	1.977		0.0718	-4.118	-0.271		0.0718	-11.6168	5.20865
0.0719	6.168	1.976		0.0719	-4.12	-0.274		0.0719	-11.6121	5.20086
0.072	6.159	1.974		0.072	-4.121	-0.278		0.072	-11.6073	5.19306
0.0721	6.15	1.973		0.0721	-4.123	-0.281		0.0721	-11.6025	5.18523
0.0722	6.142	1.972		0.0722	-4.125	-0.285		0.0722	-11.5977	5.17739
0.0723	6.134	1.971		0.0723	-4.127	-0.288		0.0723	-11.5929	5.16953
0.0724	6.127	1.97		0.0724	-4.128	-0.291		0.0724	-11.5881	5.16165
0.0725	6.12	1.969		0.0725	-4.13	-0.295		0.0725	-11.5833	5.15375
0.0726	6.113	1.968		0.0726	-4.132	-0.298		0.0726	-11.5785	5.14584
0.0727	6.107	1.967		0.0727	-4.134	-0.302		0.0727	-11.5736	5.13791
0.0728	6.101	1.966		0.0728	-4.135	-0.305		0.0728	-11.5688	5.12997
0.0729	6.095	1.965		0.0729	-4.137	-0.309		0.0729	-11.5639	5.122
0.073	6.09	1.964		0.073	-4.139	-0.313		0.073	-11.5591	5.11402
0.0731	6.085	1.963		0.0731	-4.141	-0.316		0.0731	-11.5542	5.10603
0.0732	6.08	1.962		0.0732	-4.142	-0.32		0.0732	-11.5494	5.09801
0.0733	6.076	1.962		0.0733	-4.144	-0.323		0.0733	-11.5445	5.08998
0.0734	6.072	1.961		0.0734	-4.146	-0.327		0.0734	-11.5396	5.08194
0.0735	6.069	1.96		0.0735	-4.148	-0.33		0.0735	-11.5347	5.07388
0.0736	6.066	1.959		0.0736	-4.149	-0.334		0.0736	-11.5298	5.0658
0.0737	6.063	1.958		0.0737	-4.151	-0.337		0.0737	-11.5249	5.0577
0.0738	6.06	1.958		0.0738	-4.153	-0.341		0.0738	-11.52	5.04959
0.0739	6.058	1.957		0.0739	-4.155	-0.345		0.0739	-11.5151	5.04147
0.074	6.057	1.956		0.074	-4.156	-0.348		0.074	-11.5101	5.03332
0.0741	6.055	1.956		0.0741	-4.158	-0.352		0.0741	-11.5052	5.02516
0.0742	6.054	1.955		0.0742	-4.16	-0.355		0.0742	-11.5003	5.01699
0.0743	6.053	1.955		0.0743	-4.161	-0.359		0.0743	-11.4953	5.0088
0.0744	6.053	1.954		0.0744	-4.163	-0.363		0.0744	-11.4904	5.00059
0.0745	6.053	1.954		0.0745	-4.165	-0.366		0.0745	-11.4854	4.99237
0.0746	6.053	1.953		0.0746	-4.167	-0.37		0.0746	-11.4805	4.98414
0.0747	6.054	1.953		0.0747	-4.168	-0.374		0.0747	-11.4755	4.97589
0.0748	6.055	1.952		0.0748	-4.17	-0.378		0.0748	-11.4705	4.96762
0.0749	6.056	1.952		0.0749	-4.172	-0.381		0.0749	-11.4655	4.95934
0.075	6.058	1.951		0.075	-4.173	-0.385		0.075	-11.4605	4.95104
0.0751	6.06	1.951		0.0751	-4.175	-0.389		0.0751	-11.4555	4.94273
0.0752	6.063	1.951		0.0752	-4.177	-0.393		0.0752	-11.4505	4.9344
0.0753	6.065	1.951		0.0753	-4.178	-0.396		0.0753	-11.4455	4.92606
0.0754	6.068	1.95		0.0754	-4.18	-0.4		0.0754	-11.4405	4.9177
0.0755	6.072	1.95		0.0755	-4.182	-0.404		0.0755	-11.4355	4.90933
0.0756	6.075	1.95		0.0756	-4.183	-0.408		0.0756	-11.4304	4.90094
0.0757	6.079	1.95		0.0757	-4.185	-0.412		0.0757	-11.4254	4.89254
0.0758	6.084	1.95		0.0758	-4.186	-0.416		0.0758	-11.4203	4.88413
0.0759	6.089	1.949		0.0759	-4.188	-0.419		0.0759	-11.4153	4.8757
0.076	6.094	1.949		0.076	-4.19	-0.423		0.076	-11.4102	4.86726
0.0761	6.099	1.949		0.0761	-4.191	-0.427		0.0761	-11.4052	4.8588
0.0762	6.105	1.949		0.0762	-4.193	-0.431		0.0762	-11.4001	4.85033
0.0763	6.111	1.949		0.0763	-4.194	-0.435		0.0763	-11.395	4.84184
0.0764	6.117	1.949		0.0764	-4.196	-0.439		0.0764	-11.3899	4.83334
0.0765	6.124	1.949		0.0765	-4.198	-0.443		0.0765	-11.3848	4.82483
0.0766	6.131	1.95		0.0766	-4.199	-0.447		0.0766	-11.3797	4.8163
0.0767	6.138	1.95		0.0767	-4.201	-0.451		0.0767	-11.3746	4.80776
0.0768	6.146	1.95		0.0768	-4.202	-0.455		0.0768	-11.3695	4.79921
0.0769	6.154	1.95		0.0769	-4.204	-0.459		0.0769	-11.3644	4.79064
0.077	6.162	1.95		0.077	-4.205	-0.463		0.077	-11.3593	4.78206
0.0771	6.171	1.951		0.0771	-4.207	-0.467		0.0771	-11.3542	4.77346
0.0772	6.179	1.951		0.0772	-4.208	-0.471		0.0772	-11.349	4.76486
0.0773	6.189	1.951		0.0773	-4.21	-0.476		0.0773	-11.3439	4.75623
0.0774	6.198	1.952		0.0774	-4.211	-0.48		0.0774	-11.3387	4.7476
0.0775	6.208	1.952		0.0775	-4.213	-0.484		0.0775	-11.3336	4.73895
0.0776	6.218	1.953		0.0776	-4.214	-0.488		0.0776	-11.3284	4.73029
0.0777	6.229	1.953		0.0777	-4.216	-0.492		0.0777	-11.3232	4.72162
0.0778	6.24	1.954		0.0778	-4.217	-0.496		0.0778	-11.3181	4.71294
0.0779	6.251	1.954		0.0779	-4.219	-0.501		0.0779	-11.3129	4.70424
0.078	6.262	1.955		0.078	-4.22	-0.505		0.078	-11.3077	4.69553
0.0781	6.274	1.955		0.0781	-4.222	-0.509		0.0781	-11.3025	4.6868
0.0782	6.286	1.956		0.0782	-4.223	-0.514		0.0782	-11.2973	4.67807
0.0783	6.298	1.957		0.0783	-4.225	-0.518		0.0783	-11.2921	4.66932
0.0784	6.311	1.957		0.0784	-4.226	-0.522		0.0784	-11.2869	4.66056
0.0785	6.324	1.958		0.0785	-4.227	-0.527		0.0785	-11.2817	4.65179
0.0786	6.337	1.959		0.0786	-4.229	-0.531		0.0786	-11.2765	4.643
0.0787	6.351	1.96		0.0787	-4.23	-0.536		0.0787	-11.2712	4.63421
0.0788	6.364	1.961		0.0788	-4.232	-0.54		0.0788	-11.266	4.6254
0.0789	6.379	1.961		0.0789	-4.233	-0.545		0.0789	-11.2607	4.61658
0.079	6.393	1.962		0.079	-4.234	-0.549		0.079	-11.2555	4.60774
0.0791	6.408	1.963		0.0791	-4.236	-0.554		0.0791	-11.2502	4.5989
0.0792	6.423	1.964		0.0792	-4.237	-0.558		0.0792	-11.245	4.59004
0.0793	6.438	1.965		0.0793	-4.238	-0.563		0.0793	-11.2397	4.58118
0.0794	6.454	1.966		0.0794	-4.239	-0.567		0.0794	-11.2344	4.5723
0.0795	6.47	1.968		0.0795	-4.241	-0.572		0.0795	-11.2292	4.56341
0.0796	6.486	1.969		0.0796	-4.242	-0.577		0.0796	-11.2239	4.55451
0.0797	6.502	1.97		0.0797	-4.243	-0.581		0.0797	-11.2186	4.5456
0.0798	6.519	1.971		0.0798	-4.245	-0.586		0.0798	-11.2133	4.53667
0.0799	6.536	1.972		0.0799	-4.246	-0.591		0.0799	-11.208	4.52774
0.08	6.553	1.974		0.08	-4.247	-0.596		0.08	-11.2027	4.51879
0.0801	6.571	1.975		0.0801	-4.248	-0.6		0.0801	-11.1974	4.50984
0.0802	6.589	1.976		0.0802	-4.249	-0.605		0.0802	-11.1921	4.50087
0.0803	6.607	1.978		0.0803	-4.251	-0.61		0.0803	-11.1867	4.49189
0.0804	6.625	1.979		0.0804	-4.252	-0.615		0.0804	-11.1814	4.4829
0.0805	6.644	1.981		0.0805	-4.253	-0.62		0.0805	-11.1761	4.47391
0.0806	6.663	1.982		0.0806	-4.254	-0.625		0.0806	-11.1707	4.4649
0.0807	6.682	1.984		0.0807	-4.255	-0.63		0.0807	-11.1654	4.45588
0.0808	6.702	1.985		0.0808	-4.256	-0.635		0.0808	-11.16	4.44685
0.0809	6.722	1.987		0.0809	-4.258	-0.64		0.0809	-11.1547	4.43781
0.081	6.742	1.989		0.081	-4.259	-0.645		0.081	-11.1493	4.42876
0.0811	6.762	1.99		0.0811	-4.26	-0.65		0.0811	-11.144	4.4197
0.0812	6.782	1.992		0.0812	-4.261	-0.655		0.0812	-11.1386	4.41063
0.0813	6.803	1.994		0.0813	-4.262	-0.66		0.0813	-11.1332	4.40155
0.0814	6.824	1.996		0.0814	-4.263	-0.665		0.0814	-11.1278	4.39246
0.0815	6.846	1.997		0.0815	-4.264	-0.671		0.0815	-11.1224	4.38336
0.0816	6.867	1.999		0.0816	-4.265	-0.676		0.0816	-11.117	4.37425
0.0817	6.889	2.001		0.0817	-4.266	-0.681		0.0817	-11.1116	4.36513
0.0818	6.912	2.003		0.0818	-4.267	-0.686		0.0818	-11.1062	4.356
0.0819	6.934	2.005		0.0819	-4.268	-0.692		0.0819	-11.1008	4.34686
0.082	6.957	2.007		0.082	-4.269	-0.697		0.082	-11.0954	4.33772
0.0821	6.979	2.009		0.0821	-4.27	-0.702		0.0821	-11.09	4.32856
0.0822	7.003	2.011		0.0822	-4.271	-0.708		0.0822	-11.0845	4.3194
0.0823	7.026	2.014		0.0823	-4.272	-0.713		0.0823	-11.0791	4.31022
0.0824	7.05	2.016		0.0824	-4.273	-0.719		0.0824	-11.0737	4.30104
0.0825	7.074	2.018		0.0825	-4.274	-0.724		0.0825	-11.0682	4.29185
0.0826	7.098	2.02		0.0826	-4.275	-0.73		0.0826	-11.0628	4.28264
0.0827	7.122	2.023		0.0827	-4.275	-0.735		0.0827	-11.0573	4.27343
0.0828	7.147	2.025		0.0828	-4.276	-0.741		0.0828	-11.0519	4.26422
0.0829	7.172	2.027		0.0829	-4.277	-0.747		0.0829	-11.0464	4.25499
0.083	7.197	2.03		0.083	-4.278	-0.752		0.083	-11.0409	4.24575
0.0831	7.222	2.032		0.0831	-4.279	-0.758		0.0831	-11.0355	4.23651
0.0832	7.248	2.035		0.0832	-4.28	-0.764		0.0832	-11.03	4.22726
0.0833	7.273	2.037		0.0833	-4.28	-0.77		0.0833	-11.0245	4.218
0.0834	7.299	2.04		0.0834	-4.281	-0.775		0.0834	-11.019	4.20873
0.0835	7.326	2.042		0.0835	-4.282	-0.781		0.0835	-11.0135	4.19945
0.0836	7.352	2.045		0.0836	-4.283	-0.787		0.0836	-11.008	4.19017
0.0837	7.379	2.048		0.0837	-4.283	-0.793		0.0837	-11.0025	4.18088
0.0838	7.406	2.051		0.0838	-4.284	-0.799		0.0838	-10.997	4.17158
0.0839	7.433	2.053		0.0839	-4.285	-0.805		0.0839	-10.9915	4.16227
0.084	7.46	2.056		0.084	-4.285	-0.811		0.084	-10.9859	4.15295
0.0841	7.488	2.059		0.0841	-4.286	-0.817		0.0841	-10.9804	4.14363
0.0842	7.516	2.062		0.0842	-4.287	-0.823		0.0842	-10.9749	4.1343
0.0843	7.544	2.065		0.0843	-4.287	-0.829		0.0843	-10.9694	4.12496
0.0844	7.572	2.068		0.0844	-4.288	-0.835		0.0844	-10.9638	4.11561
0.0845	7.6	2.071		0.0845	-4.289	-0.842		0.0845	-10.9583	4.10626
0.0846	7.629	2.074		0.0846	-4.289	-0.848		0.0846	-10.9527	4.0969
0.0847	7.658	2.077		0.0847	-4.29	-0.854		0.0847	-10.9472	4.08753
0.0848	7.687	2.08		0.0848	-4.29	-0.86		0.0848	-10.9416	4.07816
0.0849	7.716	2.083		0.0849	-4.291	-0.867		0.0849	-10.936	4.06878
0.085	7.746	2.087		0.085	-4.291	-0.873		0.085	-10.9305	4.05939
0.0851	7.776	2.09		0.0851	-4.292	-0.88		0.0851	-10.9249	4.05
0.0852	7.805	2.093		0.0852	-4.292	-0.886		0.0852	-10.9193	4.04059
0.0853	7.836	2.096		0.0853	-4.293	-0.893		0.0853	-10.9137	4.03119
0.0854	7.866	2.1		0.0854	-4.293	-0.899		0.0854	-10.9081	4.02177
0.0855	7.896	2.103		0.0855	-4.294	-0.906		0.0855	-10.9025	4.01235
0.0856	7.927	2.107		0.0856	-4.294	-0.912		0.0856	-10.8969	4.00292
0.0857	7.958	2.11		0.0857	-4.294	-0.919		0.0857	-10.8913	3.99349
0.0858	7.989	2.114		0.0858	-4.295	-0.926		0.0858	-10.8857	3.98405
0.0859	8.02	2.117		0.0859	-4.295	-0.932		0.0859	-10.8801	3.9746
0.086	8.051	2.121		0.086	-4.295	-0.939		0.086	-10.8745	3.96515
0.0861	8.083	2.125		0.0861	-4.296	-0.946		0.0861	-10.8689	3.9557
0.0862	8.115	2.128		0.0862	-4.296	-0.953		0.0862	-10.8633	3.94623
0.0863	8.147	2.132		0.0863	-4.296	-0.96		0.0863	-10.8576	3.93676
0.0864	8.179	2.136		0.0864	-4.297	-0.966		0.0864	-10.852	3.92729
0.0865	8.211	2.14		0.0865	-4.297	-0.973		0.0865	-10.8464	3.91781
0.0866	8.244	2.143		0.0866	-4.297	-0.98		0.0866	-10.8407	3.90832
0.0867	8.276	2.147		0.0867	-4.297	-0.987		0.0867	-10.8351	3.89883
0.0868	8.309	2.151		0.0868	-4.297	-0.995		0.0868	-10.8294	3.88933
0.0869	8.342	2.155		0.0869	-4.298	-1.002		0.0869	-10.8238	3.87983
0.087	8.375	2.159		0.087	-4.298	-1.009		0.087	-10.8181	3.87032
0.0871	8.409	2.163		0.0871	-4.298	-1.016		0.0871	-10.8124	3.86081
0.0872	8.442	2.167		0.0872	-4.298	-1.023		0.0872	-10.8068	3.85129
0.0873	8.476	2.172		0.0873	-4.298	-1.03		0.0873	-10.8011	3.84177
0.0874	8.51	2.176		0.0874	-4.298	-1.038		0.0874	-10.7954	3.83224
0.0875	8.544	2.18		0.0875	-4.298	-1.045		0.0875	-10.7897	3.82271
0.0876	8.578	2.184		0.0876	-4.298	-1.053		0.0876	-10.784	3.81317
0.0877	8.612	2.189		0.0877	-4.298	-1.06		0.0877	-10.7783	3.80363
0.0878	8.646	2.193		0.0878	-4.298	-1.067		0.0878	-10.7727	3.79409
0.0879	8.681	2.197		0.0879	-4.298	-1.075		0.0879	-10.7669	3.78454
0.088	8.716	2.202		0.088	-4.298	-1.082		0.088	-10.7613	3.77498
0.0881	8.751	2.206		0.0881	-4.298	-1.09		0.0881	-10.7555	3.76542
0.0882	8.786	2.211		0.0882	-4.298	-1.098		0.0882	-10.7498	3.75586
0.0883	8.821	2.215		0.0883	-4.298	-1.105		0.0883	-10.7441	3.74629
0.0884	8.856	2.22		0.0884	-4.298	-1.113		0.0884	-10.7384	3.73672
0.0885	8.891	2.224		0.0885	-4.298	-1.121		0.0885	-10.7327	3.72714
0.0886	8.927	2.229		0.0886	-4.298	-1.129		0.0886	-10.7269	3.71757
0.0887	8.963	2.234		0.0887	-4.298	-1.136		0.0887	-10.7212	3.70798
0.0888	8.998	2.238		0.0888	-4.297	-1.144		0.0888	-10.7155	3.6984
0.0889	9.034	2.243		0.0889	-4.297	-1.152		0.0889	-10.7097	3.68881
0.089	9.071	2.248		0.089	-4.297	-1.16		0.089	-10.704	3.67921
0.0891	9.107	2.253		0.0891	-4.297	-1.168		0.0891	-10.6982	3.66961
0.0892	9.143	2.258		0.0892	-4.297	-1.176		0.0892	-10.6925	3.66001
0.0893	9.179	2.263		0.0893	-4.296	-1.184		0.0893	-10.6867	3.65041
0.0894	9.216	2.268		0.0894	-4.296	-1.193		0.0894	-10.681	3.6408
0.0895	9.253	2.273		0.0895	-4.296	-1.201		0.0895	-10.6752	3.63119
0.0896	9.289	2.278		0.0896	-4.295	-1.209		0.0896	-10.6694	3.62158
0.0897	9.326	2.283		0.0897	-4.295	-1.217		0.0897	-10.6637	3.61196
0.0898	9.363	2.288		0.0898	-4.295	-1.225		0.0898	-10.6579	3.60234
0.0899	9.401	2.293		0.0899	-4.294	-1.234		0.0899	-10.6521	3.59272
0.09	9.438	2.298		0.09	-4.294	-1.242		0.09	-10.6463	3.5831
0.0901	9.475	2.304		0.0901	-4.293	-1.251		0.0901	-10.6405	3.57347
0.0902	9.513	2.309		0.0902	-4.293	-1.259		0.0902	-10.6348	3.56384
0.0903	9.55	2.314		0.0903	-4.292	-1.268		0.0903	-10.629	3.55421
0.0904	9.588	2.319		0.0904	-4.292	-1.276		0.0904	-10.6232	3.54458
0.0905	9.625	2.325		0.0905	-4.291	-1.285		0.0905	-10.6174	3.53494
0.0906	9.663	2.33		0.0906	-4.291	-1.293		0.0906	-10.6115	3.5253
0.0907	9.701	2.336		0.0907	-4.29	-1.302		0.0907	-10.6058	3.51566
0.0908	9.739	2.341		0.0908	-4.29	-1.311		0.0908	-10.5999	3.50602
0.0909	9.777	2.347		0.0909	-4.289	-1.32		0.0909	-10.5941	3.49637
0.091	9.815	2.352		0.091	-4.289	-1.328		0.091	-10.5883	3.48673
0.0911	9.854	2.358		0.0911	-4.288	-1.337		0.0911	-10.5825	3.47708
0.0912	9.892	2.364		0.0912	-4.287	-1.346		0.0912	-10.5767	3.46743
0.0913	9.93	2.369		0.0913	-4.287	-1.355		0.0913	-10.5708	3.45778
0.0914	9.969	2.375		0.0914	-4.286	-1.364		0.0914	-10.565	3.44812
0.0915	10.007	2.381		0.0915	-4.285	-1.373		0.0915	-10.5592	3.43847
0.0916	10.046	2.387		0.0916	-4.285	-1.382		0.0916	-10.5533	3.42881
0.0917	10.085	2.392		0.0917	-4.284	-1.391		0.0917	-10.5475	3.41915
0.0918	10.124	2.398		0.0918	-4.283	-1.4		0.0918	-10.5416	3.4095
0.0919	10.162	2.404		0.0919	-4.282	-1.41		0.0919	-10.5358	3.39984
0.092	10.201	2.41		0.092	-4.282	-1.419		0.092	-10.5299	3.39018
0.0921	10.24	2.416		0.0921	-4.281	-1.428		0.0921	-10.5241	3.38052
0.0922	10.279	2.422		0.0922	-4.28	-1.437		0.0922	-10.5182	3.37085
0.0923	10.318	2.428		0.0923	-4.279	-1.447		0.0923	-10.5123	3.36119
0.0924	10.357	2.434		0.0924	-4.278	-1.456		0.0924	-10.5065	3.35153
0.0925	10.397	2.441		0.0925	-4.277	-1.466		0.0925	-10.5006	3.34186
0.0926	10.436	2.447		0.0926	-4.276	-1.475		0.0926	-10.4947	3.3322
0.0927	10.475	2.453		0.0927	-4.275	-1.485		0.0927	-10.4888	3.32253
0.0928	10.514	2.459		0.0928	-4.274	-1.494		0.0928	-10.483	3.31287
0.0929	10.554	2.465		0.0929	-4.273	-1.504		0.0929	-10.4771	3.3032
0.093	10.593	2.472		0.093	-4.272	-1.514		0.093	-10.4712	3.29354
0.0931	10.633	2.478		0.0931	-4.271	-1.523		0.0931	-10.4653	3.28387
0.0932	10.672	2.484		0.0932	-4.27	-1.533		0.0932	-10.4594	3.27421
0.0933	10.712	2.491		0.0933	-4.269	-1.543		0.0933	-10.4535	3.26454
0.0934	10.751	2.497		0.0934	-4.268	-1.553		0.0934	-10.4476	3.25488
0.0935	10.791	2.504		0.0935	-4.267	-1.563		0.0935	-10.4417	3.24521
0.0936	10.83	2.51		0.0936	-4.266	-1.572		0.0936	-10.4358	3.23555
0.0937	10.87	2.517		0.0937	-4.265	-1.582		0.0937	-10.4299	3.22588
0.0938	10.91	2.523		0.0938	-4.264	-1.592		0.0938	-10.424	3.21622
0.0939	10.949	2.53		0.0939	-4.262	-1.602		0.0939	-10.4181	3.20656
0.094	10.989	2.537		0.094	-4.261	-1.613		0.094	-10.4122	3.19689
0.0941	11.029	2.543		0.0941	-4.26	-1.623		0.0941	-10.4062	3.18723
0.0942	11.069	2.55		0.0942	-4.259	-1.633		0.0942	-10.4003	3.17757
0.0943	11.108	2.557		0.0943	-4.258	-1.643		0.0943	-10.3944	3.16791
0.0944	11.148	2.564		0.0944	-4.256	-1.653		0.0944	-10.3885	3.15826
0.0945	11.188	2.57		0.0945	-4.255	-1.664		0.0945	-10.3825	3.1486
0.0946	11.227	2.577		0.0946	-4.254	-1.674		0.0946	-10.3766	3.13894
0.0947	11.267	2.584		0.0947	-4.252	-1.684		0.0947	-10.3707	3.12929
0.0948	11.307	2.591		0.0948	-4.251	-1.695		0.0948	-10.3647	3.11964
0.0949	11.347	2.598		0.0949	-4.25	-1.705		0.0949	-10.3588	3.10998
0.095	11.387	2.605		0.095	-4.248	-1.716		0.095	-10.3528	3.10033
0.0951	11.426	2.612		0.0951	-4.247	-1.726		0.0951	-10.3469	3.09069
0.0952	11.466	2.619		0.0952	-4.245	-1.737		0.0952	-10.3409	3.08104
0.0953	11.506	2.626		0.0953	-4.244	-1.748		0.0953	-10.335	3.0714
0.0954	11.545	2.633		0.0954	-4.242	-1.758		0.0954	-10.329	3.06175
0.0955	11.585	2.64		0.0955	-4.241	-1.769		0.0955	-10.3231	3.05211
0.0956	11.625	2.648		0.0956	-4.239	-1.78		0.0956	-10.3171	3.04247
0.0957	11.664	2.655		0.0957	-4.238	-1.791		0.0957	-10.3111	3.03284
0.0958	11.704	2.662		0.0958	-4.236	-1.802		0.0958	-10.3052	3.0232
0.0959	11.744	2.669		0.0959	-4.235	-1.813		0.0959	-10.2992	3.01357
0.096	11.783	2.676		0.096	-4.233	-1.823		0.096	-10.2933	3.00394
0.0961	11.823	2.684		0.0961	-4.231	-1.834		0.0961	-10.2873	2.99432
0.0962	11.862	2.691		0.0962	-4.23	-1.845		0.0962	-10.2813	2.98469
0.0963	11.902	2.699		0.0963	-4.228	-1.857		0.0963	-10.2753	2.97507
0.0964	11.941	2.706		0.0964	-4.226	-1.868		0.0964	-10.2693	2.96546
0.0965	11.981	2.713		0.0965	-4.225	-1.879		0.0965	-10.2634	2.95584
0.0966	12.02	2.721		0.0966	-4.223	-1.89		0.0966	-10.2574	2.94623
0.0967	12.059	2.728		0.0967	-4.221	-1.901		0.0967	-10.2514	2.93662
0.0968	12.099	2.736		0.0968	-4.219	-1.912		0.0968	-10.2454	2.92701
0.0969	12.138	2.743		0.0969	-4.218	-1.924		0.0969	-10.2394	2.91741
0.097	12.177	2.751		0.097	-4.216	-1.935		0.097	-10.2334	2.90781
0.0971	12.216	2.759		0.0971	-4.214	-1.947		0.0971	-10.2274	2.89822
0.0972	12.255	2.766		0.0972	-4.212	-1.958		0.0972	-10.2214	2.88863
0.0973	12.294	2.774		0.0973	-4.21	-1.969		0.0973	-10.2154	2.87904
0.0974	12.333	2.782		0.0974	-4.208	-1.981		0.0974	-10.2094	2.86945
0.0975	12.372	2.789		0.0975	-4.207	-1.993		0.0975	-10.2034	2.85987
0.0976	12.411	2.797		0.0976	-4.205	-2.004		0.0976	-10.1974	2.8503
0.0977	12.45	2.805		0.0977	-4.203	-2.016		0.0977	-10.1914	2.84072
0.0978	12.488	2.813		0.0978	-4.201	-2.027		0.0978	-10.1854	2.83115
0.0979	12.527	2.82		0.0979	-4.199	-2.039		0.0979	-10.1793	2.82159
0.098	12.566	2.828		0.098	-4.197	-2.051		0.098	-10.1733	2.81203
0.0981	12.604	2.836		0.0981	-4.195	-2.063		0.0981	-10.1673	2.80247
0.0982	12.642	2.844		0.0982	-4.193	-2.075		0.0982	-10.1613	2.79292
0.0983	12.681	2.852		0.0983	-4.191	-2.086		0.0983	-10.1553	2.78338
0.0984	12.719	2.86		0.0984	-4.189	-2.098		0.0984	-10.1492	2.77383
0.0985	12.757	2.868		0.0985	-4.187	-2.11		0.0985	-10.1432	2.7643
0.0986	12.795	2.876		0.0986	-4.184	-2.122		0.0986	-10.1372	2.75476
0.0987	12.833	2.884		0.0987	-4.182	-2.134		0.0987	-10.1311	2.74524
0.0988	12.871	2.892		0.0988	-4.18	-2.146		0.0988	-10.1251	2.73571
0.0989	12.909	2.9		0.0989	-4.178	-2.159		0.0989	-10.1191	2.7262
0.099	12.946	2.908		0.099	-4.176	-2.171		0.099	-10.113	2.71668
0.0991	12.984	2.916		0.0991	-4.174	-2.183		0.0991	-10.107	2.70718
0.0992	13.021	2.924		0.0992	-4.171	-2.195		0.0992	-10.1009	2.69767
0.0993	13.059	2.933		0.0993	-4.169	-2.207		0.0993	-10.0949	2.68818
0.0994	13.096	2.941		0.0994	-4.167	-2.22		0.0994	-10.0889	2.67869
0.0995	13.133	2.949		0.0995	-4.165	-2.232		0.0995	-10.0828	2.6692
0.0996	13.17	2.957		0.0996	-4.162	-2.244		0.0996	-10.0768	2.65972
0.0997	13.207	2.965		0.0997	-4.16	-2.257		0.0997	-10.0707	2.65025
0.0998	13.244	2.974		0.0998	-4.158	-2.269		0.0998	-10.0647	2.64078
0.0999	13.28	2.982		0.0999	-4.155	-2.282		0.0999	-10.0586	2.63132
0.1	13.317	2.99		0.1	-4.153	-2.294		0.1	-10.0526	2.62187
0.1001	13.353	2.999		0.1001	-4.15	-2.307		0.1001	-10.0465	2.61242
0.1002	13.39	3.007		0.1002	-4.148	-2.319		0.1002	-10.0404	2.60297
0.1003	13.426	3.015		0.1003	-4.146	-2.332		0.1003	-10.0344	2.59354
0.1004	13.462	3.024		0.1004	-4.143	-2.345		0.1004	-10.0283	2.58411
0.1005	13.498	3.032		0.1005	-4.141	-2.357		0.1005	-10.0222	2.57468
0.1006	13.534	3.041		0.1006	-4.138	-2.37		0.1006	-10.0162	2.56527
0.1007	13.569	3.049		0.1007	-4.136	-2.383		0.1007	-10.0101	2.55586
0.1008	13.605	3.058		0.1008	-4.133	-2.396		0.1008	-10.004	2.54645
0.1009	13.64	3.066		0.1009	-4.131	-2.409		0.1009	-9.99798	2.53706
0.101	13.675	3.075		0.101	-4.128	-2.421		0.101	-9.99191	2.52767
0.1011	13.71	3.083		0.1011	-4.125	-2.434		0.1011	-9.98583	2.51829
0.1012	13.745	3.092		0.1012	-4.123	-2.447		0.1012	-9.97976	2.50891
0.1013	13.78	3.1		0.1013	-4.12	-2.46		0.1013	-9.97368	2.49954
0.1014	13.814	3.109		0.1014	-4.118	-2.473		0.1014	-9.96761	2.49018
0.1015	13.849	3.117		0.1015	-4.115	-2.486		0.1015	-9.96153	2.48083
0.1016	13.883	3.126		0.1016	-4.112	-2.5		0.1016	-9.95545	2.47149
0.1017	13.917	3.135		0.1017	-4.11	-2.513		0.1017	-9.94936	2.46215
0.1018	13.951	3.143		0.1018	-4.107	-2.526		0.1018	-9.94328	2.45282
0.1019	13.985	3.152		0.1019	-4.104	-2.539		0.1019	-9.9372	2.4435
0.102	14.019	3.161		0.102	-4.101	-2.552		0.102	-9.93111	2.43418
0.1021	14.052	3.169		0.1021	-4.099	-2.565		0.1021	-9.92502	2.42488
0.1022	14.085	3.178		0.1022	-4.096	-2.579		0.1022	-9.91893	2.41558
0.1023	14.118	3.187		0.1023	-4.093	-2.592		0.1023	-9.91284	2.40629
0.1024	14.151	3.196		0.1024	-4.09	-2.605		0.1024	-9.90675	2.39701
0.1025	14.184	3.204		0.1025	-4.087	-2.619		0.1025	-9.90066	2.38774
0.1026	14.216	3.213		0.1026	-4.085	-2.632		0.1026	-9.89457	2.37847
0.1027	14.249	3.222		0.1027	-4.082	-2.646		0.1027	-9.88847	2.36922
0.1028	14.281	3.231		0.1028	-4.079	-2.659		0.1028	-9.88238	2.35997
0.1029	14.313	3.24		0.1029	-4.076	-2.673		0.1029	-9.87628	2.35073
0.103	14.345	3.248		0.103	-4.073	-2.686		0.103	-9.87018	2.3415
0.1031	14.376	3.257		0.1031	-4.07	-2.7		0.1031	-9.86408	2.33228
0.1032	14.408	3.266		0.1032	-4.067	-2.713		0.1032	-9.85798	2.32307
0.1033	14.439	3.275		0.1033	-4.064	-2.727		0.1033	-9.85188	2.31387
0.1034	14.47	3.284		0.1034	-4.061	-2.741		0.1034	-9.84578	2.30468
0.1035	14.5	3.293		0.1035	-4.058	-2.754		0.1035	-9.83967	2.2955
0.1036	14.531	3.302		0.1036	-4.055	-2.768		0.1036	-9.83357	2.28632
0.1037	14.561	3.31		0.1037	-4.052	-2.782		0.1037	-9.82746	2.27716
0.1038	14.591	3.319		0.1038	-4.049	-2.796		0.1038	-9.82136	2.268
0.1039	14.621	3.328		0.1039	-4.046	-2.809		0.1039	-9.81525	2.25886
0.104	14.651	3.337		0.104	-4.043	-2.823		0.104	-9.80914	2.24972
0.1041	14.681	3.346		0.1041	-4.04	-2.837		0.1041	-9.80303	2.2406
0.1042	14.71	3.355		0.1042	-4.037	-2.851		0.1042	-9.79692	2.23148
0.1043	14.739	3.364		0.1043	-4.034	-2.865		0.1043	-9.79081	2.22238
0.1044	14.768	3.373		0.1044	-4.031	-2.879		0.1044	-9.7847	2.21328
0.1045	14.796	3.382		0.1045	-4.027	-2.893		0.1045	-9.77858	2.2042
0.1046	14.824	3.391		0.1046	-4.024	-2.907		0.1046	-9.77247	2.19513
0.1047	14.853	3.4		0.1047	-4.021	-2.921		0.1047	-9.76636	2.18606
0.1048	14.88	3.409		0.1048	-4.018	-2.935		0.1048	-9.76024	2.17701
0.1049	14.908	3.418		0.1049	-4.015	-2.949		0.1049	-9.75413	2.16797
0.105	14.935	3.427		0.105	-4.011	-2.963		0.105	-9.74801	2.15894
0.1051	14.963	3.436		0.1051	-4.008	-2.977		0.1051	-9.74189	2.14992
0.1052	14.989	3.445		0.1052	-4.005	-2.991		0.1052	-9.73577	2.14091
0.1053	15.016	3.454		0.1053	-4.001	-3.006		0.1053	-9.72966	2.13191
0.1054	15.042	3.463		0.1054	-3.998	-3.02		0.1054	-9.72354	2.12292
0.1055	15.069	3.472		0.1055	-3.995	-3.034		0.1055	-9.71742	2.11395
0.1056	15.095	3.481		0.1056	-3.992	-3.048		0.1056	-9.7113	2.10498
0.1057	15.12	3.49		0.1057	-3.988	-3.062		0.1057	-9.70517	2.09603
0.1058	15.145	3.499		0.1058	-3.985	-3.077		0.1058	-9.69905	2.08709
0.1059	15.171	3.508		0.1059	-3.981	-3.091		0.1059	-9.69293	2.07816
0.106	15.195	3.518		0.106	-3.978	-3.105		0.106	-9.68681	2.06924
0.1061	15.22	3.527		0.1061	-3.975	-3.12		0.1061	-9.68068	2.06033
0.1062	15.244	3.536		0.1062	-3.971	-3.134		0.1062	-9.67456	2.05144
0.1063	15.268	3.545		0.1063	-3.968	-3.149		0.1063	-9.66844	2.04256
0.1064	15.292	3.554		0.1064	-3.964	-3.163		0.1064	-9.66231	2.03369
0.1065	15.316	3.563		0.1065	-3.961	-3.177		0.1065	-9.65619	2.02483
0.1066	15.339	3.572		0.1066	-3.957	-3.192		0.1066	-9.65006	2.01599
0.1067	15.362	3.581		0.1067	-3.954	-3.206		0.1067	-9.64393	2.00715
0.1068	15.384	3.59		0.1068	-3.95	-3.221		0.1068	-9.63781	1.99833
0.1069	15.407	3.599		0.1069	-3.947	-3.236		0.1069	-9.63168	1.98952
0.107	15.429	3.608		0.107	-3.943	-3.25		0.107	-9.62555	1.98073
0.1071	15.45	3.617		0.1071	-3.94	-3.265		0.1071	-9.61943	1.97195
0.1072	15.472	3.626		0.1072	-3.936	-3.279		0.1072	-9.6133	1.96318
0.1073	15.493	3.635		0.1073	-3.933	-3.294		0.1073	-9.60717	1.95442
0.1074	15.514	3.645		0.1074	-3.929	-3.308		0.1074	-9.60104	1.94568
0.1075	15.535	3.654		0.1075	-3.925	-3.323		0.1075	-9.59491	1.93695
0.1076	15.555	3.663		0.1076	-3.922	-3.338		0.1076	-9.58879	1.92823
0.1077	15.575	3.672		0.1077	-3.918	-3.353		0.1077	-9.58266	1.91953
0.1078	15.594	3.681		0.1078	-3.914	-3.367		0.1078	-9.57653	1.91084
0.1079	15.614	3.69		0.1079	-3.911	-3.382		0.1079	-9.5704	1.90216
0.108	15.633	3.699		0.108	-3.907	-3.397		0.108	-9.56427	1.8935
0.1081	15.652	3.708		0.1081	-3.903	-3.411		0.1081	-9.55814	1.88485
0.1082	15.67	3.717		0.1082	-3.9	-3.426		0.1082	-9.55201	1.87621
0.1083	15.688	3.726		0.1083	-3.896	-3.441		0.1083	-9.54588	1.86759
0.1084	15.706	3.735		0.1084	-3.892	-3.456		0.1084	-9.53975	1.85898
0.1085	15.723	3.744		0.1085	-3.888	-3.471		0.1085	-9.53362	1.85039
0.1086	15.741	3.753		0.1086	-3.885	-3.485		0.1086	-9.52749	1.84181
0.1087	15.757	3.762		0.1087	-3.881	-3.5		0.1087	-9.52136	1.83325
0.1088	15.774	3.771		0.1088	-3.877	-3.515		0.1088	-9.51523	1.8247
0.1089	15.79	3.78		0.1089	-3.873	-3.53		0.1089	-9.5091	1.81616
0.109	15.806	3.789		0.109	-3.87	-3.545		0.109	-9.50297	1.80764
0.1091	15.821	3.798		0.1091	-3.866	-3.56		0.1091	-9.49684	1.79914
0.1092	15.836	3.807		0.1092	-3.862	-3.575		0.1092	-9.49071	1.79064
0.1093	15.851	3.816		0.1093	-3.858	-3.59		0.1093	-9.48458	1.78217
0.1094	15.866	3.825		0.1094	-3.854	-3.605		0.1094	-9.47845	1.77371
0.1095	15.88	3.834		0.1095	-3.85	-3.62		0.1095	-9.47232	1.76526
0.1096	15.893	3.843		0.1096	-3.846	-3.635		0.1096	-9.46619	1.75683
0.1097	15.907	3.852		0.1097	-3.843	-3.65		0.1097	-9.46007	1.74841
0.1098	15.92	3.861		0.1098	-3.839	-3.665		0.1098	-9.45394	1.74001
0.1099	15.933	3.87		0.1099	-3.835	-3.68		0.1099	-9.44781	1.73163
0.11	15.945	3.879		0.11	-3.831	-3.695		0.11	-9.44168	1.72326
0.1101	15.957	3.888		0.1101	-3.827	-3.71		0.1101	-9.43555	1.71491
0.1102	15.969	3.897		0.1102	-3.823	-3.725		0.1102	-9.42942	1.70657
0.1103	15.98	3.906		0.1103	-3.819	-3.74		0.1103	-9.4233	1.69825
0.1104	15.991	3.914		0.1104	-3.815	-3.755		0.1104	-9.41717	1.68994
0.1105	16.001	3.923		0.1105	-3.811	-3.77		0.1105	-9.41104	1.68165
0.1106	16.012	3.932		0.1106	-3.807	-3.785		0.1106	-9.40491	1.67338
0.1107	16.021	3.941		0.1107	-3.803	-3.8		0.1107	-9.39879	1.66512
0.1108	16.031	3.95		0.1108	-3.799	-3.815		0.1108	-9.39266	1.65688
0.1109	16.04	3.959		0.1109	-3.795	-3.83		0.1109	-9.38654	1.64866
0.111	16.048	3.967		0.111	-3.791	-3.845		0.111	-9.38041	1.64045
0.1111	16.057	3.976		0.1111	-3.787	-3.86		0.1111	-9.37429	1.63226
0.1112	16.065	3.985		0.1112	-3.783	-3.875		0.1112	-9.36816	1.62408
0.1113	16.072	3.994		0.1113	-3.779	-3.89		0.1113	-9.36204	1.61592
0.1114	16.079	4.002		0.1114	-3.775	-3.905		0.1114	-9.35592	1.60778
0.1115	16.086	4.011		0.1115	-3.77	-3.921		0.1115	-9.34979	1.59966
0.1116	16.093	4.02		0.1116	-3.766	-3.936		0.1116	-9.34367	1.59155
0.1117	16.098	4.029		0.1117	-3.762	-3.951		0.1117	-9.33755	1.58346
0.1118	16.104	4.037		0.1118	-3.758	-3.966		0.1118	-9.33143	1.57539
0.1119	16.109	4.046		0.1119	-3.754	-3.981		0.1119	-9.32531	1.56734
0.112	16.114	4.055		0.112	-3.75	-3.996		0.112	-9.31919	1.5593
0.1121	16.118	4.063		0.1121	-3.746	-4.011		0.1121	-9.31307	1.55128
0.1122	16.122	4.072		0.1122	-3.741	-4.026		0.1122	-9.30695	1.54328
0.1123	16.126	4.08		0.1123	-3.737	-4.042		0.1123	-9.30083	1.5353
0.1124	16.129	4.089		0.1124	-3.733	-4.057		0.1124	-9.29472	1.52733
0.1125	16.132	4.098		0.1125	-3.729	-4.072		0.1125	-9.2886	1.51938
0.1126	16.134	4.106		0.1126	-3.725	-4.087		0.1126	-9.28248	1.51145
0.1127	16.136	4.115		0.1127	-3.72	-4.102		0.1127	-9.27637	1.50354
0.1128	16.138	4.123		0.1128	-3.716	-4.117		0.1128	-9.27025	1.49565
0.1129	16.139	4.131		0.1129	-3.712	-4.132		0.1129	-9.26414	1.48777
0.113	16.14	4.14		0.113	-3.708	-4.148		0.113	-9.25803	1.47992
0.1131	16.14	4.148		0.1131	-3.704	-4.163		0.1131	-9.25192	1.47208
0.1132	16.14	4.157		0.1132	-3.699	-4.178		0.1132	-9.24581	1.46426
0.1133	16.139	4.165		0.1133	-3.695	-4.193		0.1133	-9.23969	1.45646
0.1134	16.138	4.174		0.1134	-3.691	-4.208		0.1134	-9.23359	1.44868
0.1135	16.137	4.182		0.1135	-3.686	-4.223		0.1135	-9.22748	1.44091
0.1136	16.135	4.19		0.1136	-3.682	-4.238		0.1136	-9.22137	1.43317
0.1137	16.132	4.198		0.1137	-3.678	-4.254		0.1137	-9.21526	1.42544
0.1138	16.13	4.207		0.1138	-3.674	-4.269		0.1138	-9.20916	1.41774
0.1139	16.126	4.215		0.1139	-3.669	-4.284		0.1139	-9.20305	1.41005
0.114	16.123	4.223		0.114	-3.665	-4.299		0.114	-9.19695	1.40239
0.1141	16.119	4.231		0.1141	-3.661	-4.314		0.1141	-9.19084	1.39474
0.1142	16.114	4.24		0.1142	-3.656	-4.329		0.1142	-9.18474	1.38711
0.1143	16.109	4.248		0.1143	-3.652	-4.344		0.1143	-9.17864	1.3795
0.1144	16.104	4.256		0.1144	-3.647	-4.359		0.1144	-9.17254	1.37192
0.1145	16.098	4.264		0.1145	-3.643	-4.374		0.1145	-9.16644	1.36435
0.1146	16.092	4.272		0.1146	-3.639	-4.389		0.1146	-9.16035	1.3568
0.1147	16.085	4.28		0.1147	-3.634	-4.404		0.1147	-9.15425	1.34927
0.1148	16.078	4.288		0.1148	-3.63	-4.419		0.1148	-9.14815	1.34176
0.1149	16.07	4.296		0.1149	-3.626	-4.435		0.1149	-9.14206	1.33428
0.115	16.062	4.304		0.115	-3.621	-4.45		0.115	-9.13597	1.32681
0.1151	16.054	4.312		0.1151	-3.617	-4.465		0.1151	-9.12987	1.31936
0.1152	16.045	4.32		0.1152	-3.612	-4.48		0.1152	-9.12378	1.31194
0.1153	16.035	4.328		0.1153	-3.608	-4.495		0.1153	-9.11769	1.30453
0.1154	16.025	4.335		0.1154	-3.603	-4.51		0.1154	-9.11161	1.29715
0.1155	16.015	4.343		0.1155	-3.599	-4.525		0.1155	-9.10552	1.28978
0.1156	16.004	4.351		0.1156	-3.594	-4.54		0.1156	-9.09943	1.28244
0.1157	15.992	4.359		0.1157	-3.59	-4.555		0.1157	-9.09335	1.27512
0.1158	15.98	4.367		0.1158	-3.586	-4.569		0.1158	-9.08726	1.26782
0.1159	15.968	4.374		0.1159	-3.581	-4.584		0.1159	-9.08118	1.26054
0.116	15.955	4.382		0.116	-3.577	-4.599		0.116	-9.0751	1.25328
0.1161	15.942	4.39		0.1161	-3.572	-4.614		0.1161	-9.06902	1.24604
0.1162	15.928	4.397		0.1162	-3.568	-4.629		0.1162	-9.06294	1.23883
0.1163	15.914	4.405		0.1163	-3.563	-4.644		0.1163	-9.05687	1.23163
0.1164	15.899	4.412		0.1164	-3.559	-4.659		0.1164	-9.05079	1.22446
0.1165	15.884	4.42		0.1165	-3.554	-4.674		0.1165	-9.04472	1.21731
0.1166	15.868	4.427		0.1166	-3.55	-4.689		0.1166	-9.03865	1.21018
0.1167	15.852	4.435		0.1167	-3.545	-4.703		0.1167	-9.03257	1.20307
0.1168	15.836	4.442		0.1168	-3.541	-4.718		0.1168	-9.0265	1.19599
0.1169	15.818	4.449		0.1169	-3.536	-4.733		0.1169	-9.02044	1.18893
0.117	15.801	4.457		0.117	-3.531	-4.748		0.117	-9.01437	1.18189
0.1171	15.783	4.464		0.1171	-3.527	-4.763		0.1171	-9.0083	1.17487
0.1172	15.764	4.471		0.1172	-3.522	-4.777		0.1172	-9.00224	1.16787
0.1173	15.745	4.478		0.1173	-3.518	-4.792		0.1173	-8.99618	1.1609
0.1174	15.725	4.486		0.1174	-3.513	-4.807		0.1174	-8.99012	1.15395
0.1175	15.705	4.493		0.1175	-3.509	-4.821		0.1175	-8.98406	1.14702
0.1176	15.684	4.5		0.1176	-3.504	-4.836		0.1176	-8.978	1.14011
0.1177	15.663	4.507		0.1177	-3.5	-4.851		0.1177	-8.97195	1.13323
0.1178	15.641	4.514		0.1178	-3.495	-4.865		0.1178	-8.96589	1.12637
0.1179	15.619	4.521		0.1179	-3.49	-4.88		0.1179	-8.95984	1.11954
0.118	15.596	4.528		0.118	-3.486	-4.895		0.118	-8.95379	1.11272
0.1181	15.573	4.535		0.1181	-3.481	-4.909		0.1181	-8.94774	1.10593
0.1182	15.549	4.542		0.1182	-3.477	-4.924		0.1182	-8.94169	1.09917
0.1183	15.525	4.549		0.1183	-3.472	-4.938		0.1183	-8.93565	1.09242
0.1184	15.5	4.555		0.1184	-3.467	-4.953		0.1184	-8.92961	1.0857
0.1185	15.475	4.562		0.1185	-3.463	-4.967		0.1185	-8.92356	1.07901
0.1186	15.449	4.569		0.1186	-3.458	-4.982		0.1186	-8.91752	1.07233
0.1187	15.423	4.576		0.1187	-3.453	-4.996		0.1187	-8.91148	1.06568
0.1188	15.396	4.582		0.1188	-3.449	-5.01		0.1188	-8.90545	1.05906
0.1189	15.369	4.589		0.1189	-3.444	-5.025		0.1189	-8.89941	1.05246
0.119	15.341	4.595		0.119	-3.44	-5.039		0.119	-8.89338	1.04588
0.1191	15.312	4.602		0.1191	-3.435	-5.053		0.1191	-8.88735	1.03933
0.1192	15.283	4.609		0.1192	-3.43	-5.068		0.1192	-8.88132	1.0328
0.1193	15.254	4.615		0.1193	-3.426	-5.082		0.1193	-8.87529	1.02629
0.1194	15.224	4.621		0.1194	-3.421	-5.096		0.1194	-8.86927	1.01981
0.1195	15.193	4.628		0.1195	-3.416	-5.11		0.1195	-8.86324	1.01336
0.1196	15.162	4.634		0.1196	-3.412	-5.125		0.1196	-8.85722	1.00693
0.1197	15.13	4.64		0.1197	-3.407	-5.139		0.1197	-8.8512	1.00052
0.1198	15.098	4.647		0.1198	-3.402	-5.153		0.1198	-8.84518	0.99414
0.1199	15.065	4.653		0.1199	-3.398	-5.167		0.1199	-8.83917	0.98778
0.12	15.032	4.659		0.12	-3.393	-5.181		0.12	-8.83316	0.98145
0.1201	14.998	4.665		0.1201	-3.388	-5.195		0.1201	-8.82714	0.97514
0.1202	14.964	4.671		0.1202	-3.384	-5.209		0.1202	-8.82113	0.96886
0.1203	14.929	4.677		0.1203	-3.379	-5.223		0.1203	-8.81513	0.9626
0.1204	14.893	4.683		0.1204	-3.374	-5.237		0.1204	-8.80912	0.95637
0.1205	14.857	4.689		0.1205	-3.37	-5.251		0.1205	-8.80312	0.95016
0.1206	14.821	4.695		0.1206	-3.365	-5.265		0.1206	-8.79712	0.94398
0.1207	14.784	4.701		0.1207	-3.36	-5.279		0.1207	-8.79112	0.93782
0.1208	14.746	4.706		0.1208	-3.356	-5.293		0.1208	-8.78512	0.93169
0.1209	14.708	4.712		0.1209	-3.351	-5.306		0.1209	-8.77913	0.92559
0.121	14.669	4.718		0.121	-3.346	-5.32		0.121	-8.77313	0.91951
0.1211	14.629	4.723		0.1211	-3.341	-5.334		0.1211	-8.76714	0.91345
0.1212	14.589	4.729		0.1212	-3.337	-5.348		0.1212	-8.76115	0.90743
0.1213	14.549	4.734		0.1213	-3.332	-5.361		0.1213	-8.75517	0.90143
0.1214	14.508	4.74		0.1214	-3.327	-5.375		0.1214	-8.74918	0.89545
0.1215	14.466	4.745		0.1215	-3.323	-5.388		0.1215	-8.7432	0.8895
0.1216	14.424	4.751		0.1216	-3.318	-5.402		0.1216	-8.73722	0.88358
0.1217	14.381	4.756		0.1217	-3.313	-5.415		0.1217	-8.73125	0.87768
0.1218	14.338	4.761		0.1218	-3.308	-5.429		0.1218	-8.72527	0.87181
0.1219	14.294	4.767		0.1219	-3.304	-5.442		0.1219	-8.7193	0.86597
0.122	14.25	4.772		0.122	-3.299	-5.456		0.122	-8.71333	0.86015
0.1221	14.205	4.777		0.1221	-3.294	-5.469		0.1221	-8.70736	0.85436
0.1222	14.159	4.782		0.1222	-3.29	-5.482		0.1222	-8.7014	0.84859
0.1223	14.113	4.787		0.1223	-3.285	-5.496		0.1223	-8.69543	0.84286
0.1224	14.066	4.792		0.1224	-3.28	-5.509		0.1224	-8.68947	0.83715
0.1225	14.019	4.797		0.1225	-3.275	-5.522		0.1225	-8.68352	0.83146
0.1226	13.971	4.802		0.1226	-3.271	-5.535		0.1226	-8.67756	0.82581
0.1227	13.922	4.807		0.1227	-3.266	-5.548		0.1227	-8.67161	0.82018
0.1228	13.873	4.812		0.1228	-3.261	-5.562		0.1228	-8.66566	0.81458
0.1229	13.823	4.816		0.1229	-3.256	-5.575		0.1229	-8.65971	0.809
0.123	13.773	4.821		0.123	-3.252	-5.588		0.123	-8.65376	0.80345
0.1231	13.722	4.826		0.1231	-3.247	-5.601		0.1231	-8.64782	0.79793
0.1232	13.671	4.83		0.1232	-3.242	-5.613		0.1232	-8.64188	0.79244
0.1233	13.619	4.835		0.1233	-3.237	-5.626		0.1233	-8.63594	0.78698
0.1234	13.566	4.839		0.1234	-3.233	-5.639		0.1234	-8.63	0.78154
0.1235	13.513	4.843		0.1235	-3.228	-5.652		0.1235	-8.62407	0.77613
0.1236	13.459	4.848		0.1236	-3.223	-5.665		0.1236	-8.61814	0.77075
0.1237	13.405	4.852		0.1237	-3.218	-5.677		0.1237	-8.61221	0.76539
0.1238	13.35	4.856		0.1238	-3.214	-5.69		0.1238	-8.60629	0.76007
0.1239	13.294	4.861		0.1239	-3.209	-5.703		0.1239	-8.60036	0.75477
0.124	13.238	4.865		0.124	-3.204	-5.715		0.124	-8.59444	0.7495
0.1241	13.181	4.869		0.1241	-3.2	-5.728		0.1241	-8.58853	0.74426
0.1242	13.124	4.873		0.1242	-3.195	-5.74		0.1242	-8.58261	0.73904
0.1243	13.066	4.877		0.1243	-3.19	-5.753		0.1243	-8.5767	0.73386
0.1244	13.007	4.881		0.1244	-3.185	-5.765		0.1244	-8.57079	0.7287
0.1245	12.948	4.884		0.1245	-3.181	-5.777		0.1245	-8.56488	0.72357
0.1246	12.888	4.888		0.1246	-3.176	-5.79		0.1246	-8.55898	0.71847
0.1247	12.828	4.892		0.1247	-3.171	-5.802		0.1247	-8.55308	0.7134
0.1248	12.767	4.896		0.1248	-3.166	-5.814		0.1248	-8.54718	0.70836
0.1249	12.705	4.899		0.1249	-3.162	-5.826		0.1249	-8.54129	0.70335
0.125	12.643	4.903		0.125	-3.157	-5.838		0.125	-8.53539	0.69836
0.1251	12.58	4.906		0.1251	-3.152	-5.85		0.1251	-8.5295	0.6934
0.1252	12.517	4.91		0.1252	-3.147	-5.862		0.1252	-8.52362	0.68848
0.1253	12.453	4.913		0.1253	-3.143	-5.874		0.1253	-8.51773	0.68358
0.1254	12.388	4.916		0.1254	-3.138	-5.886		0.1254	-8.51185	0.67871
0.1255	12.323	4.92		0.1255	-3.133	-5.898		0.1255	-8.50597	0.67387
0.1256	12.257	4.923		0.1256	-3.128	-5.91		0.1256	-8.5001	0.66906
0.1257	12.19	4.926		0.1257	-3.124	-5.921		0.1257	-8.49422	0.66428
0.1258	12.123	4.929		0.1258	-3.119	-5.933		0.1258	-8.48835	0.65953
0.1259	12.056	4.932		0.1259	-3.114	-5.945		0.1259	-8.48249	0.65481
0.126	11.987	4.935		0.126	-3.109	-5.956		0.126	-8.47662	0.65011
0.1261	11.918	4.938		0.1261	-3.105	-5.968		0.1261	-8.47076	0.64545
0.1262	11.849	4.941		0.1262	-3.1	-5.979		0.1262	-8.46491	0.64082
0.1263	11.778	4.944		0.1263	-3.095	-5.991		0.1263	-8.45905	0.63621
0.1264	11.708	4.946		0.1264	-3.09	-6.002		0.1264	-8.4532	0.63164
0.1265	11.636	4.949		0.1265	-3.086	-6.013		0.1265	-8.44735	0.6271
0.1266	11.564	4.952		0.1266	-3.081	-6.025		0.1266	-8.4415	0.62258
0.1267	11.491	4.954		0.1267	-3.076	-6.036		0.1267	-8.43566	0.6181
0.1268	11.418	4.957		0.1268	-3.071	-6.047		0.1268	-8.42982	0.61365
0.1269	11.344	4.959		0.1269	-3.067	-6.058		0.1269	-8.42398	0.60922
0.127	11.27	4.962		0.127	-3.062	-6.069		0.127	-8.41815	0.60483
0.1271	11.194	4.964		0.1271	-3.057	-6.08		0.1271	-8.41232	0.60047
0.1272	11.119	4.966		0.1272	-3.053	-6.091		0.1272	-8.40649	0.59613
0.1273	11.042	4.968		0.1273	-3.048	-6.102		0.1273	-8.40067	0.59183
0.1274	10.965	4.97		0.1274	-3.043	-6.113		0.1274	-8.39485	0.58756
0.1275	10.887	4.972		0.1275	-3.038	-6.123		0.1275	-8.38903	0.58332
0.1276	10.809	4.974		0.1276	-3.034	-6.134		0.1276	-8.38322	0.57911
0.1277	10.73	4.976		0.1277	-3.029	-6.145		0.1277	-8.3774	0.57493
0.1278	10.65	4.978		0.1278	-3.024	-6.155		0.1278	-8.3716	0.57078
0.1279	10.57	4.98		0.1279	-3.019	-6.166		0.1279	-8.36579	0.56666
0.128	10.489	4.982		0.128	-3.015	-6.176		0.128	-8.35999	0.56257
0.1281	10.408	4.983		0.1281	-3.01	-6.186		0.1281	-8.35419	0.55851
0.1282	10.326	4.985		0.1282	-3.005	-6.197		0.1282	-8.3484	0.55449
0.1283	10.243	4.986		0.1283	-3.001	-6.207		0.1283	-8.3426	0.55049
0.1284	10.16	4.988		0.1284	-2.996	-6.217		0.1284	-8.33682	0.54653
0.1285	10.075	4.989		0.1285	-2.991	-6.227		0.1285	-8.33103	0.5426
0.1286	9.991	4.991		0.1286	-2.987	-6.237		0.1286	-8.32525	0.5387
0.1287	9.905	4.992		0.1287	-2.982	-6.247		0.1287	-8.31947	0.53483
0.1288	9.819	4.993		0.1288	-2.977	-6.257		0.1288	-8.31369	0.53099
0.1289	9.733	4.994		0.1289	-2.972	-6.267		0.1289	-8.30792	0.52718
0.129	9.646	4.995		0.129	-2.968	-6.277		0.129	-8.30215	0.5234
0.1291	9.558	4.996		0.1291	-2.963	-6.287		0.1291	-8.29639	0.51966
0.1292	9.469	4.997		0.1292	-2.958	-6.296		0.1292	-8.29063	0.51595
0.1293	9.38	4.998		0.1293	-2.954	-6.306		0.1293	-8.28487	0.51227
0.1294	9.29	4.999		0.1294	-2.949	-6.316		0.1294	-8.27911	0.50862
0.1295	9.2	5		0.1295	-2.944	-6.325		0.1295	-8.27336	0.505
0.1296	9.109	5		0.1296	-2.94	-6.334		0.1296	-8.26762	0.50141
0.1297	9.017	5.001		0.1297	-2.935	-6.344		0.1297	-8.26187	0.49786
0.1298	8.925	5.001		0.1298	-2.93	-6.353		0.1298	-8.25613	0.49434
0.1299	8.832	5.002		0.1299	-2.926	-6.362		0.1299	-8.25039	0.49084
0.13	8.738	5.002		0.13	-2.921	-6.371		0.13	-8.24466	0.48739
0.1301	8.644	5.003		0.1301	-2.916	-6.381		0.1301	-8.23893	0.48396
0.1302	8.549	5.003		0.1302	-2.912	-6.39		0.1302	-8.2332	0.48057
0.1303	8.453	5.003		0.1303	-2.907	-6.399		0.1303	-8.22748	0.4772
0.1304	8.357	5.003		0.1304	-2.902	-6.407		0.1304	-8.22176	0.47387
0.1305	8.26	5.003		0.1305	-2.898	-6.416		0.1305	-8.21604	0.47058
0.1306	8.162	5.003		0.1306	-2.893	-6.425		0.1306	-8.21033	0.46731
0.1307	8.064	5.003		0.1307	-2.888	-6.434		0.1307	-8.20462	0.46408
0.1308	7.965	5.003		0.1308	-2.884	-6.442		0.1308	-8.19892	0.46088
0.1309	7.866	5.003		0.1309	-2.879	-6.451		0.1309	-8.19321	0.45771
0.131	7.765	5.002		0.131	-2.874	-6.459		0.131	-8.18752	0.45457
0.1311	7.665	5.002		0.1311	-2.87	-6.468		0.1311	-8.18182	0.45147
0.1312	7.563	5.002		0.1312	-2.865	-6.476		0.1312	-8.17613	0.4484
0.1313	7.461	5.001		0.1313	-2.86	-6.484		0.1313	-8.17044	0.44536
0.1314	7.358	5.001		0.1314	-2.856	-6.492		0.1314	-8.16476	0.44235
0.1315	7.255	5		0.1315	-2.851	-6.501		0.1315	-8.15908	0.43938
0.1316	7.151	4.999		0.1316	-2.846	-6.509		0.1316	-8.15341	0.43644
0.1317	7.046	4.999		0.1317	-2.842	-6.517		0.1317	-8.14773	0.43353
0.1318	6.941	4.998		0.1318	-2.837	-6.524		0.1318	-8.14207	0.43066
0.1319	6.835	4.997		0.1319	-2.833	-6.532		0.1319	-8.1364	0.42782
0.132	6.728	4.996		0.132	-2.828	-6.54		0.132	-8.13074	0.42501
0.1321	6.621	4.995		0.1321	-2.823	-6.548		0.1321	-8.12508	0.42223
0.1322	6.513	4.994		0.1322	-2.819	-6.555		0.1322	-8.11943	0.41949
0.1323	6.404	4.992		0.1323	-2.814	-6.563		0.1323	-8.11378	0.41678
0.1324	6.295	4.991		0.1324	-2.809	-6.57		0.1324	-8.10814	0.41411
0.1325	6.185	4.99		0.1325	-2.805	-6.578		0.1325	-8.10249	0.41146
0.1326	6.074	4.988		0.1326	-2.8	-6.585		0.1326	-8.09686	0.40885
0.1327	5.963	4.987		0.1327	-2.796	-6.592		0.1327	-8.09122	0.40628
0.1328	5.851	4.985		0.1328	-2.791	-6.599		0.1328	-8.08559	0.40373
0.1329	5.738	4.984		0.1329	-2.786	-6.606		0.1329	-8.07997	0.40122
0.133	5.625	4.982		0.133	-2.782	-6.613		0.133	-8.07435	0.39875
0.1331	5.511	4.98		0.1331	-2.777	-6.62		0.1331	-8.06873	0.3963
0.1332	5.397	4.979		0.1332	-2.773	-6.627		0.1332	-8.06311	0.39389
0.1333	5.282	4.977		0.1333	-2.768	-6.634		0.1333	-8.0575	0.39152
0.1334	5.166	4.975		0.1334	-2.764	-6.641		0.1334	-8.0519	0.38917
0.1335	5.049	4.973		0.1335	-2.759	-6.647		0.1335	-8.04629	0.38686
0.1336	4.932	4.971		0.1336	-2.754	-6.654		0.1336	-8.0407	0.38459
0.1337	4.814	4.968		0.1337	-2.75	-6.66		0.1337	-8.0351	0.38235
0.1338	4.696	4.966		0.1338	-2.745	-6.667		0.1338	-8.02951	0.38014
0.1339	4.577	4.964		0.1339	-2.741	-6.673		0.1339	-8.02392	0.37796
0.134	4.457	4.961		0.134	-2.736	-6.679		0.134	-8.01834	0.37582
0.1341	4.336	4.959		0.1341	-2.732	-6.685		0.1341	-8.01276	0.37371
0.1342	4.215	4.956		0.1342	-2.727	-6.691		0.1342	-8.00719	0.37164
0.1343	4.093	4.954		0.1343	-2.723	-6.697		0.1343	-8.00162	0.3696
0.1344	3.971	4.951		0.1344	-2.718	-6.703		0.1344	-7.99605	0.36759
0.1345	3.848	4.948		0.1345	-2.713	-6.709		0.1345	-7.99049	0.36562
0.1346	3.724	4.946		0.1346	-2.709	-6.715		0.1346	-7.98493	0.36368
0.1347	3.6	4.943		0.1347	-2.704	-6.721		0.1347	-7.97938	0.36178
0.1348	3.475	4.94		0.1348	-2.7	-6.726		0.1348	-7.97383	0.35991
0.1349	3.349	4.937		0.1349	-2.695	-6.732		0.1349	-7.96828	0.35807
0.135	3.223	4.934		0.135	-2.691	-6.737		0.135	-7.96274	0.35627
0.1351	3.096	4.93		0.1351	-2.686	-6.742		0.1351	-7.95721	0.3545
0.1352	2.968	4.927		0.1352	-2.682	-6.748		0.1352	-7.95167	0.35276
0.1353	2.84	4.924		0.1353	-2.677	-6.753		0.1353	-7.94614	0.35106
0.1354	2.711	4.92		0.1354	-2.673	-6.758		0.1354	-7.94062	0.3494
0.1355	2.581	4.917		0.1355	-2.668	-6.763		0.1355	-7.9351	0.34777
0.1356	2.451	4.913		0.1356	-2.664	-6.768		0.1356	-7.92958	0.34617
0.1357	2.32	4.91		0.1357	-2.659	-6.773		0.1357	-7.92407	0.3446
0.1358	2.188	4.906		0.1358	-2.655	-6.778		0.1358	-7.91856	0.34307
0.1359	2.056	4.902		0.1359	-2.65	-6.782		0.1359	-7.91306	0.34158
0.136	1.923	4.899		0.136	-2.646	-6.787		0.136	-7.90756	0.34012
0.1361	1.789	4.895		0.1361	-2.641	-6.791		0.1361	-7.90207	0.33869
0.1362	1.655	4.891		0.1362	-2.637	-6.796		0.1362	-7.89658	0.3373
0.1363	1.52	4.887		0.1363	-2.632	-6.8		0.1363	-7.89109	0.33594
0.1364	1.385	4.883		0.1364	-2.628	-6.805		0.1364	-7.88561	0.33462
0.1365	1.249	4.878		0.1365	-2.623	-6.809		0.1365	-7.88013	0.33333
0.1366	1.112	4.874		0.1366	-2.619	-6.813		0.1366	-7.87466	0.33207
0.1367	0.974	4.87		0.1367	-2.614	-6.817		0.1367	-7.86919	0.33085
0.1368	0.836	4.865		0.1368	-2.61	-6.821		0.1368	-7.86372	0.32966
0.1369	0.697	4.861		0.1369	-2.605	-6.825		0.1369	-7.85826	0.32851
0.137	0.558	4.856		0.137	-2.601	-6.829		0.137	-7.85281	0.32739
0.1371	0.418	4.852		0.1371	-2.596	-6.832		0.1371	-7.84736	0.32631
0.1372	0.277	4.847		0.1372	-2.592	-6.836		0.1372	-7.84191	0.32526
0.1373	0.135	4.842		0.1373	-2.588	-6.839		0.1373	-7.83647	0.32425
0.1374	-0.00671382	4.838		0.1374	-2.583	-6.843		0.1374	-7.83103	0.32327
0.1375	-0.149	4.833		0.1375	-2.579	-6.846		0.1375	-7.8256	0.32232
0.1376	-0.157	4.828		0.1376	-2.574	-6.849		0.1376	-7.82017	0.32141
0.1377	-0.0750428	4.823		0.1377	-2.57	-6.853		0.1377	-7.81474	0.32054
0.1378	0.00663026	4.818		0.1378	-2.565	-6.856		0.1378	-7.80932	0.31969
0.1379	0.0876527	4.812		0.1379	-2.561	-6.859		0.1379	-7.80391	0.31889
0.138	0.168	4.807		0.138	-2.556	-6.862		0.138	-7.79849	0.31811
0.1381	0.248	4.802		0.1381	-2.552	-6.864		0.1381	-7.79309	0.31738
0.1382	0.327	4.796		0.1382	-2.548	-6.867		0.1382	-7.78768	0.31667
0.1383	0.405	4.791		0.1383	-2.543	-6.87		0.1383	-7.78229	0.31601
0.1384	0.483	4.785		0.1384	-2.539	-6.872		0.1384	-7.77689	0.31537
0.1385	0.56	4.78		0.1385	-2.534	-6.875		0.1385	-7.77151	0.31477
0.1386	0.637	4.774		0.1386	-2.53	-6.877		0.1386	-7.76612	0.31421
0.1387	0.712	4.768		0.1387	-2.526	-6.88		0.1387	-7.76074	0.31368
0.1388	0.788	4.763		0.1388	-2.521	-6.882		0.1388	-7.75537	0.31318
0.1389	0.862	4.757		0.1389	-2.517	-6.884		0.1389	-7.75	0.31272
0.139	0.936	4.751		0.139	-2.512	-6.886		0.139	-7.74463	0.31229
0.1391	1.009	4.745		0.1391	-2.508	-6.888		0.1391	-7.73927	0.3119
0.1392	1.082	4.739		0.1392	-2.504	-6.89		0.1392	-7.73391	0.31155
0.1393	1.154	4.732		0.1393	-2.499	-6.892		0.1393	-7.72856	0.31122
0.1394	1.225	4.726		0.1394	-2.495	-6.893		0.1394	-7.72321	0.31094
0.1395	1.296	4.72		0.1395	-2.49	-6.895		0.1395	-7.71787	0.31068
0.1396	1.366	4.713		0.1396	-2.486	-6.897		0.1396	-7.71253	0.31046
0.1397	1.435	4.707		0.1397	-2.482	-6.898		0.1397	-7.7072	0.31028
0.1398	1.504	4.7		0.1398	-2.477	-6.899		0.1398	-7.70187	0.31013
0.1399	1.572	4.694		0.1399	-2.473	-6.901		0.1399	-7.69655	0.31002
0.14	1.64	4.687		0.14	-2.469	-6.902		0.14	-7.69123	0.30994
0.1401	1.706	4.68		0.1401	-2.464	-6.903		0.1401	-7.68591	0.30989
0.1402	1.773	4.674		0.1402	-2.46	-6.904		0.1402	-7.6806	0.30988
0.1403	1.838	4.667		0.1403	-2.455	-6.905		0.1403	-7.6753	0.30991
0.1404	1.903	4.66		0.1404	-2.451	-6.906		0.1404	-7.67	0.30997
0.1405	1.967	4.653		0.1405	-2.447	-6.906		0.1405	-7.6647	0.31006
0.1406	2.031	4.646		0.1406	-2.442	-6.907		0.1406	-7.65941	0.31019
0.1407	2.094	4.638		0.1407	-2.438	-6.908		0.1407	-7.65413	0.31035
0.1408	2.156	4.631		0.1408	-2.434	-6.908		0.1408	-7.64884	0.31055
0.1409	2.218	4.624		0.1409	-2.429	-6.908		0.1409	-7.64357	0.31078
0.141	2.279	4.617		0.141	-2.425	-6.909		0.141	-7.6383	0.31105
0.1411	2.34	4.609		0.1411	-2.421	-6.909		0.1411	-7.63303	0.31135
0.1412	2.399	4.602		0.1412	-2.416	-6.909		0.1412	-7.62777	0.31168
0.1413	2.459	4.594		0.1413	-2.412	-6.909		0.1413	-7.62251	0.31205
0.1414	2.517	4.586		0.1414	-2.408	-6.909		0.1414	-7.61726	0.31246
0.1415	2.575	4.579		0.1415	-2.403	-6.909		0.1415	-7.61201	0.3129
0.1416	2.632	4.571		0.1416	-2.399	-6.909		0.1416	-7.60677	0.31337
0.1417	2.689	4.563		0.1417	-2.395	-6.908		0.1417	-7.60153	0.31388
0.1418	2.745	4.555		0.1418	-2.39	-6.908		0.1418	-7.5963	0.31442
0.1419	2.801	4.547		0.1419	-2.386	-6.907		0.1419	-7.59107	0.315
0.142	2.855	4.539		0.142	-2.382	-6.907		0.142	-7.58584	0.31561
0.1421	2.91	4.531		0.1421	-2.377	-6.906		0.1421	-7.58063	0.31626
0.1422	2.963	4.523		0.1422	-2.373	-6.905		0.1422	-7.57541	0.31694
0.1423	3.016	4.515		0.1423	-2.369	-6.904		0.1423	-7.5702	0.31766
0.1424	3.068	4.506		0.1424	-2.364	-6.903		0.1424	-7.565	0.31841
0.1425	3.12	4.498		0.1425	-2.36	-6.902		0.1425	-7.5598	0.31919
0.1426	3.171	4.49		0.1426	-2.356	-6.901		0.1426	-7.55461	0.32001
0.1427	3.222	4.481		0.1427	-2.351	-6.9		0.1427	-7.54942	0.32086
0.1428	3.271	4.472		0.1428	-2.347	-6.899		0.1428	-7.54424	0.32175
0.1429	3.321	4.464		0.1429	-2.343	-6.897		0.1429	-7.53906	0.32267
0.143	3.369	4.455		0.143	-2.338	-6.896		0.143	-7.53388	0.32363
0.1431	3.417	4.446		0.1431	-2.334	-6.894		0.1431	-7.52871	0.32462
0.1432	3.465	4.438		0.1432	-2.33	-6.892		0.1432	-7.52355	0.32564
0.1433	3.511	4.429		0.1433	-2.326	-6.891		0.1433	-7.51839	0.3267
0.1434	3.557	4.42		0.1434	-2.321	-6.889		0.1434	-7.51324	0.3278
0.1435	3.603	4.411		0.1435	-2.317	-6.887		0.1435	-7.50809	0.32892
0.1436	3.648	4.401		0.1436	-2.313	-6.885		0.1436	-7.50295	0.33008
0.1437	3.692	4.392		0.1437	-2.308	-6.883		0.1437	-7.49781	0.33128
0.1438	3.736	4.383		0.1438	-2.304	-6.88		0.1438	-7.49267	0.33251
0.1439	3.779	4.374		0.1439	-2.3	-6.878		0.1439	-7.48754	0.33377
0.144	3.821	4.364		0.144	-2.295	-6.876		0.144	-7.48242	0.33507
0.1441	3.863	4.355		0.1441	-2.291	-6.873		0.1441	-7.4773	0.3364
0.1442	3.904	4.346		0.1442	-2.287	-6.871		0.1442	-7.47219	0.33777
0.1443	3.945	4.336		0.1443	-2.283	-6.868		0.1443	-7.46708	0.33917
0.1444	3.985	4.326		0.1444	-2.278	-6.865		0.1444	-7.46198	0.34061
0.1445	4.024	4.317		0.1445	-2.274	-6.862		0.1445	-7.45688	0.34207
0.1446	4.063	4.307		0.1446	-2.27	-6.859		0.1446	-7.45179	0.34358
0.1447	4.102	4.297		0.1447	-2.265	-6.856		0.1447	-7.4467	0.34511
0.1448	4.139	4.287		0.1448	-2.261	-6.853		0.1448	-7.44162	0.34668
0.1449	4.176	4.277		0.1449	-2.257	-6.85		0.1449	-7.43654	0.34828
0.145	4.213	4.267		0.145	-2.253	-6.847		0.145	-7.43147	0.34992
0.1451	4.248	4.257		0.1451	-2.248	-6.843		0.1451	-7.4264	0.35159
0.1452	4.284	4.247		0.1452	-2.244	-6.84		0.1452	-7.42134	0.3533
0.1453	4.318	4.237		0.1453	-2.24	-6.836		0.1453	-7.41628	0.35504
0.1454	4.352	4.227		0.1454	-2.236	-6.832		0.1454	-7.41123	0.35681
0.1455	4.386	4.216		0.1455	-2.231	-6.829		0.1455	-7.40618	0.35861
0.1456	4.419	4.206		0.1456	-2.227	-6.825		0.1456	-7.40114	0.36045
0.1457	4.451	4.196		0.1457	-2.223	-6.821		0.1457	-7.3961	0.36233
0.1458	4.483	4.185		0.1458	-2.218	-6.817		0.1458	-7.39107	0.36423
0.1459	4.514	4.175		0.1459	-2.214	-6.813		0.1459	-7.38605	0.36617
0.146	4.544	4.164		0.146	-2.21	-6.809		0.146	-7.38103	0.36814
0.1461	4.574	4.153		0.1461	-2.206	-6.804		0.1461	-7.37601	0.37015
0.1462	4.604	4.143		0.1462	-2.201	-6.8		0.1462	-7.371	0.37219
0.1463	4.632	4.132		0.1463	-2.197	-6.795		0.1463	-7.366	0.37426
0.1464	4.661	4.121		0.1464	-2.193	-6.791		0.1464	-7.361	0.37637
0.1465	4.688	4.11		0.1465	-2.189	-6.786		0.1465	-7.356	0.37851
0.1466	4.715	4.099		0.1466	-2.184	-6.781		0.1466	-7.35101	0.38068
0.1467	4.742	4.088		0.1467	-2.18	-6.777		0.1467	-7.34603	0.38289
0.1468	4.768	4.077		0.1468	-2.176	-6.772		0.1468	-7.34105	0.38513
0.1469	4.793	4.066		0.1469	-2.171	-6.767		0.1469	-7.33608	0.3874
0.147	4.818	4.055		0.147	-2.167	-6.762		0.147	-7.33111	0.3897
0.1471	4.842	4.044		0.1471	-2.163	-6.756		0.1471	-7.32615	0.39204
0.1472	4.865	4.032		0.1472	-2.159	-6.751		0.1472	-7.32119	0.39441
0.1473	4.888	4.021		0.1473	-2.154	-6.746		0.1473	-7.31624	0.39682
0.1474	4.911	4.009		0.1474	-2.15	-6.74		0.1474	-7.31129	0.39925
0.1475	4.933	3.998		0.1475	-2.146	-6.735		0.1475	-7.30635	0.40172
0.1476	4.954	3.986		0.1476	-2.141	-6.729		0.1476	-7.30141	0.40422
0.1477	4.975	3.975		0.1477	-2.137	-6.723		0.1477	-7.29648	0.40676
0.1478	4.995	3.963		0.1478	-2.133	-6.718		0.1478	-7.29156	0.40932
0.1479	5.015	3.952		0.1479	-2.129	-6.712		0.1479	-7.28664	0.41192
0.148	5.034	3.94		0.148	-2.124	-6.706		0.148	-7.28172	0.41456
0.1481	5.052	3.928		0.1481	-2.12	-6.7		0.1481	-7.27681	0.41722
0.1482	5.07	3.916		0.1482	-2.116	-6.694		0.1482	-7.27191	0.41992
0.1483	5.087	3.904		0.1483	-2.112	-6.687		0.1483	-7.26701	0.42265
0.1484	5.104	3.892		0.1484	-2.107	-6.681		0.1484	-7.26212	0.42541
0.1485	5.121	3.88		0.1485	-2.103	-6.675		0.1485	-7.25723	0.4282
0.1486	5.136	3.868		0.1486	-2.099	-6.668		0.1486	-7.25235	0.43103
0.1487	5.151	3.856		0.1487	-2.094	-6.662		0.1487	-7.24747	0.43388
0.1488	5.166	3.844		0.1488	-2.09	-6.655		0.1488	-7.2426	0.43677
0.1489	5.18	3.832		0.1489	-2.086	-6.648		0.1489	-7.23774	0.4397
0.149	5.194	3.819		0.149	-2.082	-6.641		0.149	-7.23288	0.44265
0.1491	5.207	3.807		0.1491	-2.077	-6.634		0.1491	-7.22802	0.44564
0.1492	5.219	3.795		0.1492	-2.073	-6.627		0.1492	-7.22317	0.44865
0.1493	5.231	3.782		0.1493	-2.069	-6.62		0.1493	-7.21833	0.4517
0.1494	5.242	3.77		0.1494	-2.064	-6.613		0.1494	-7.21349	0.45478
0.1495	5.253	3.757		0.1495	-2.06	-6.606		0.1495	-7.20865	0.4579
0.1496	5.264	3.745		0.1496	-2.056	-6.598		0.1496	-7.20383	0.46104
0.1497	5.273	3.732		0.1497	-2.051	-6.591		0.1497	-7.199	0.46422
0.1498	5.283	3.719		0.1498	-2.047	-6.583		0.1498	-7.19419	0.46742
0.1499	5.291	3.707		0.1499	-2.043	-6.576		0.1499	-7.18938	0.47066
0.15	5.299	3.694		0.15	-2.039	-6.568		0.15	-7.18457	0.47393
0.1501	5.307	3.681		0.1501	-2.034	-6.56		0.1501	-7.17977	0.47723
0.1502	5.314	3.668		0.1502	-2.03	-6.553		0.1502	-7.17498	0.48056
0.1503	5.321	3.655		0.1503	-2.026	-6.545		0.1503	-7.17019	0.48393
0.1504	5.327	3.642		0.1504	-2.021	-6.537		0.1504	-7.1654	0.48732
0.1505	5.332	3.629		0.1505	-2.017	-6.528		0.1505	-7.16062	0.49075
0.1506	5.337	3.616		0.1506	-2.013	-6.52		0.1506	-7.15585	0.4942
0.1507	5.342	3.603		0.1507	-2.008	-6.512		0.1507	-7.15108	0.49769
0.1508	5.346	3.59		0.1508	-2.004	-6.504		0.1508	-7.14632	0.50121
0.1509	5.349	3.577		0.1509	-2	-6.495		0.1509	-7.14157	0.50476
0.151	5.352	3.563		0.151	-1.995	-6.487		0.151	-7.13682	0.50834
0.1511	5.354	3.55		0.1511	-1.991	-6.478		0.1511	-7.13207	0.51194
0.1512	5.356	3.537		0.1512	-1.987	-6.469		0.1512	-7.12733	0.51558
0.1513	5.358	3.523		0.1513	-1.982	-6.461		0.1513	-7.1226	0.51926
0.1514	5.359	3.51		0.1514	-1.978	-6.452		0.1514	-7.11787	0.52296
0.1515	5.359	3.496		0.1515	-1.974	-6.443		0.1515	-7.11315	0.52669
0.1516	5.359	3.483		0.1516	-1.969	-6.434		0.1516	-7.10843	0.53045
0.1517	5.358	3.469		0.1517	-1.965	-6.425		0.1517	-7.10372	0.53424
0.1518	5.357	3.456		0.1518	-1.961	-6.415		0.1518	-7.09901	0.53806
0.1519	5.356	3.442		0.1519	-1.956	-6.406		0.1519	-7.09431	0.54191
0.152	5.353	3.428		0.152	-1.952	-6.397		0.152	-7.08962	0.54579
0.1521	5.351	3.414		0.1521	-1.948	-6.387		0.1521	-7.08493	0.54971
0.1522	5.348	3.401		0.1522	-1.943	-6.378		0.1522	-7.08024	0.55365
0.1523	5.344	3.387		0.1523	-1.939	-6.368		0.1523	-7.07557	0.55762
0.1524	5.34	3.373		0.1524	-1.934	-6.359		0.1524	-7.07089	0.56162
0.1525	5.335	3.359		0.1525	-1.93	-6.349		0.1525	-7.06623	0.56565
0.1526	5.33	3.345		0.1526	-1.926	-6.339		0.1526	-7.06157	0.5697
0.1527	5.325	3.331		0.1527	-1.921	-6.329		0.1527	-7.05691	0.57379
0.1528	5.319	3.317		0.1528	-1.917	-6.319		0.1528	-7.05226	0.57791
0.1529	5.312	3.303		0.1529	-1.913	-6.309		0.1529	-7.04762	0.58206
0.153	5.305	3.289		0.153	-1.908	-6.299		0.153	-7.04298	0.58623
0.1531	5.297	3.275		0.1531	-1.904	-6.289		0.1531	-7.03834	0.59044
0.1532	5.289	3.261		0.1532	-1.899	-6.279		0.1532	-7.03372	0.59467
0.1533	5.281	3.246		0.1533	-1.895	-6.268		0.1533	-7.0291	0.59893
0.1534	5.272	3.232		0.1534	-1.891	-6.258		0.1534	-7.02448	0.60322
0.1535	5.263	3.218		0.1535	-1.886	-6.247		0.1535	-7.01987	0.60754
0.1536	5.253	3.204		0.1536	-1.882	-6.237		0.1536	-7.01527	0.61189
0.1537	5.242	3.189		0.1537	-1.877	-6.226		0.1537	-7.01067	0.61627
0.1538	5.232	3.175		0.1538	-1.873	-6.215		0.1538	-7.00607	0.62067
0.1539	5.22	3.16		0.1539	-1.868	-6.205		0.1539	-7.00149	0.62511
0.154	5.208	3.146		0.154	-1.864	-6.194		0.154	-6.9969	0.62957
0.1541	5.196	3.131		0.1541	-1.86	-6.183		0.1541	-6.99233	0.63406
0.1542	5.184	3.117		0.1542	-1.855	-6.172		0.1542	-6.98776	0.63858
0.1543	5.17	3.102		0.1543	-1.851	-6.16		0.1543	-6.98319	0.64312
0.1544	5.157	3.088		0.1544	-1.846	-6.149		0.1544	-6.97863	0.6477
0.1545	5.143	3.073		0.1545	-1.842	-6.138		0.1545	-6.97408	0.6523
0.1546	5.128	3.058		0.1546	-1.837	-6.127		0.1546	-6.96953	0.65693
0.1547	5.113	3.044		0.1547	-1.833	-6.115		0.1547	-6.96499	0.66159
0.1548	5.098	3.029		0.1548	-1.828	-6.104		0.1548	-6.96046	0.66627
0.1549	5.082	3.014		0.1549	-1.824	-6.092		0.1549	-6.95593	0.67098
0.155	5.066	2.999		0.155	-1.819	-6.081		0.155	-6.9514	0.67572
0.1551	5.049	2.984		0.1551	-1.815	-6.069		0.1551	-6.94688	0.68049
0.1552	5.032	2.97		0.1552	-1.81	-6.057		0.1552	-6.94237	0.68528
0.1553	5.014	2.955		0.1553	-1.806	-6.045		0.1553	-6.93786	0.6901
0.1554	4.996	2.94		0.1554	-1.801	-6.033		0.1554	-6.93336	0.69495
0.1555	4.978	2.925		0.1555	-1.797	-6.021		0.1555	-6.92887	0.69982
0.1556	4.959	2.91		0.1556	-1.792	-6.009		0.1556	-6.92438	0.70472
0.1557	4.939	2.895		0.1557	-1.788	-5.997		0.1557	-6.91989	0.70965
0.1558	4.92	2.88		0.1558	-1.783	-5.985		0.1558	-6.91541	0.7146
0.1559	4.899	2.865		0.1559	-1.779	-5.973		0.1559	-6.91094	0.71958
0.156	4.879	2.85		0.156	-1.774	-5.96		0.156	-6.90647	0.72459
0.1561	4.858	2.834		0.1561	-1.77	-5.948		0.1561	-6.90201	0.72962
0.1562	4.836	2.819		0.1562	-1.765	-5.935		0.1562	-6.89756	0.73468
0.1563	4.814	2.804		0.1563	-1.761	-5.923		0.1563	-6.89311	0.73977
0.1564	4.792	2.789		0.1564	-1.756	-5.91		0.1564	-6.88866	0.74488
0.1565	4.769	2.774		0.1565	-1.751	-5.898		0.1565	-6.88422	0.75002
0.1566	4.746	2.758		0.1566	-1.747	-5.885		0.1566	-6.87979	0.75518
0.1567	4.722	2.743		0.1567	-1.742	-5.872		0.1567	-6.87537	0.76037
0.1568	4.698	2.728		0.1568	-1.738	-5.859		0.1568	-6.87095	0.76558
0.1569	4.674	2.713		0.1569	-1.733	-5.846		0.1569	-6.86653	0.77082
0.157	4.649	2.697		0.157	-1.729	-5.833		0.157	-6.86212	0.77608
0.1571	4.624	2.682		0.1571	-1.724	-5.82		0.1571	-6.85772	0.78137
0.1572	4.598	2.666		0.1572	-1.719	-5.807		0.1572	-6.85332	0.78669
0.1573	4.572	2.651		0.1573	-1.715	-5.794		0.1573	-6.84893	0.79203
0.1574	4.546	2.636		0.1574	-1.71	-5.781		0.1574	-6.84454	0.79739
0.1575	4.519	2.62		0.1575	-1.705	-5.767		0.1575	-6.84016	0.80278
0.1576	4.492	2.605		0.1576	-1.701	-5.754		0.1576	-6.83579	0.8082
0.1577	4.464	2.589		0.1577	-1.696	-5.74		0.1577	-6.83142	0.81364
0.1578	4.436	2.574		0.1578	-1.692	-5.727		0.1578	-6.82706	0.8191
0.1579	4.408	2.558		0.1579	-1.687	-5.713		0.1579	-6.8227	0.82459
0.158	4.379	2.543		0.158	-1.682	-5.7		0.158	-6.81835	0.8301
0.1581	4.35	2.527		0.1581	-1.678	-5.686		0.1581	-6.81401	0.83563
0.1582	4.321	2.511		0.1582	-1.673	-5.672		0.1582	-6.80967	0.84119
0.1583	4.291	2.496		0.1583	-1.668	-5.658		0.1583	-6.80533	0.84678
0.1584	4.26	2.48		0.1584	-1.663	-5.644		0.1584	-6.801	0.85239
0.1585	4.23	2.464		0.1585	-1.659	-5.63		0.1585	-6.79668	0.85802
0.1586	4.199	2.449		0.1586	-1.654	-5.616		0.1586	-6.79237	0.86367
0.1587	4.167	2.433		0.1587	-1.649	-5.602		0.1587	-6.78806	0.86935
0.1588	4.135	2.417		0.1588	-1.645	-5.588		0.1588	-6.78375	0.87505
0.1589	4.103	2.402		0.1589	-1.64	-5.574		0.1589	-6.77945	0.88078
0.159	4.071	2.386		0.159	-1.635	-5.56		0.159	-6.77516	0.88652
0.1591	4.038	2.37		0.1591	-1.63	-5.545		0.1591	-6.77088	0.8923
0.1592	4.005	2.354		0.1592	-1.626	-5.531		0.1592	-6.7666	0.89809
0.1593	3.971	2.339		0.1593	-1.621	-5.517		0.1593	-6.76232	0.90391
0.1594	3.937	2.323		0.1594	-1.616	-5.502		0.1594	-6.75805	0.90975
0.1595	3.903	2.307		0.1595	-1.611	-5.488		0.1595	-6.75379	0.91561
0.1596	3.868	2.291		0.1596	-1.607	-5.473		0.1596	-6.74953	0.92149
0.1597	3.833	2.275		0.1597	-1.602	-5.458		0.1597	-6.74528	0.9274
0.1598	3.798	2.26		0.1598	-1.597	-5.444		0.1598	-6.74103	0.93333
0.1599	3.762	2.244		0.1599	-1.592	-5.429		0.1599	-6.73679	0.93928
0.16	3.726	2.228		0.16	-1.587	-5.414		0.16	-6.73256	0.94525
0.1601	3.689	2.212		0.1601	-1.582	-5.399		0.1601	-6.72833	0.95125
0.1602	3.653	2.196		0.1602	-1.578	-5.384		0.1602	-6.72411	0.95726
0.1603	3.616	2.18		0.1603	-1.573	-5.369		0.1603	-6.71989	0.9633
0.1604	3.578	2.164		0.1604	-1.568	-5.354		0.1604	-6.71568	0.96936
0.1605	3.54	2.148		0.1605	-1.563	-5.339		0.1605	-6.71148	0.97544
0.1606	3.502	2.133		0.1606	-1.558	-5.324		0.1606	-6.70728	0.98154
0.1607	3.464	2.117		0.1607	-1.553	-5.309		0.1607	-6.70309	0.98767
0.1608	3.425	2.101		0.1608	-1.548	-5.293		0.1608	-6.6989	0.99381
0.1609	3.386	2.085		0.1609	-1.544	-5.278		0.1609	-6.69472	0.99998
0.161	3.347	2.069		0.161	-1.539	-5.263		0.161	-6.69055	1.00616
0.1611	3.307	2.053		0.1611	-1.534	-5.247		0.1611	-6.68638	1.01237
0.1612	3.267	2.037		0.1612	-1.529	-5.232		0.1612	-6.68221	1.0186
0.1613	3.226	2.021		0.1613	-1.524	-5.217		0.1613	-6.67806	1.02484
0.1614	3.186	2.005		0.1614	-1.519	-5.201		0.1614	-6.6739	1.03111
0.1615	3.145	1.989		0.1615	-1.514	-5.185		0.1615	-6.66976	1.0374
0.1616	3.103	1.973		0.1616	-1.509	-5.17		0.1616	-6.66562	1.04371
0.1617	3.062	1.957		0.1617	-1.504	-5.154		0.1617	-6.66149	1.05004
0.1618	3.02	1.941		0.1618	-1.499	-5.138		0.1618	-6.65736	1.05638
0.1619	2.978	1.925		0.1619	-1.494	-5.123		0.1619	-6.65324	1.06275
0.162	2.935	1.909		0.162	-1.489	-5.107		0.162	-6.64912	1.06914
0.1621	2.892	1.893		0.1621	-1.484	-5.091		0.1621	-6.64501	1.07554
0.1622	2.849	1.877		0.1622	-1.479	-5.075		0.1622	-6.64091	1.08197
0.1623	2.806	1.861		0.1623	-1.474	-5.059		0.1623	-6.63681	1.08841
0.1624	2.762	1.845		0.1624	-1.469	-5.043		0.1624	-6.63272	1.09488
0.1625	2.718	1.829		0.1625	-1.464	-5.027		0.1625	-6.62863	1.10136
0.1626	2.674	1.813		0.1626	-1.459	-5.011		0.1626	-6.62455	1.10786
0.1627	2.629	1.797		0.1627	-1.454	-4.995		0.1627	-6.62047	1.11438
0.1628	2.584	1.781		0.1628	-1.449	-4.978		0.1628	-6.6164	1.12092
0.1629	2.539	1.765		0.1629	-1.444	-4.962		0.1629	-6.61234	1.12747
0.163	2.494	1.749		0.163	-1.439	-4.946		0.163	-6.60828	1.13405
0.1631	2.448	1.733		0.1631	-1.434	-4.93		0.1631	-6.60423	1.14064
0.1632	2.402	1.717		0.1632	-1.429	-4.913		0.1632	-6.60019	1.14725
0.1633	2.356	1.701		0.1633	-1.423	-4.897		0.1633	-6.59615	1.15388
0.1634	2.309	1.685		0.1634	-1.418	-4.88		0.1634	-6.59212	1.16053
0.1635	2.262	1.669		0.1635	-1.413	-4.864		0.1635	-6.58809	1.16719
0.1636	2.215	1.653		0.1636	-1.408	-4.847		0.1636	-6.58407	1.17387
0.1637	2.168	1.637		0.1637	-1.403	-4.831		0.1637	-6.58005	1.18057
0.1638	2.12	1.621		0.1638	-1.398	-4.814		0.1638	-6.57604	1.18729
0.1639	2.072	1.606		0.1639	-1.393	-4.798		0.1639	-6.57204	1.19402
0.164	2.024	1.59		0.164	-1.387	-4.781		0.164	-6.56804	1.20077
0.1641	1.976	1.574		0.1641	-1.382	-4.764		0.1641	-6.56405	1.20754
0.1642	1.927	1.558		0.1642	-1.377	-4.747		0.1642	-6.56006	1.21432
0.1643	1.878	1.542		0.1643	-1.372	-4.731		0.1643	-6.55608	1.22112
0.1644	1.829	1.526		0.1644	-1.367	-4.714		0.1644	-6.55211	1.22794
0.1645	1.78	1.51		0.1645	-1.361	-4.697		0.1645	-6.54814	1.23477
0.1646	1.73	1.494		0.1646	-1.356	-4.68		0.1646	-6.54418	1.24162
0.1647	1.68	1.478		0.1647	-1.351	-4.663		0.1647	-6.54022	1.24848
0.1648	1.63	1.462		0.1648	-1.346	-4.646		0.1648	-6.53627	1.25536
0.1649	1.58	1.446		0.1649	-1.34	-4.629		0.1649	-6.53232	1.26226
0.165	1.529	1.431		0.165	-1.335	-4.612		0.165	-6.52839	1.26917
0.1651	1.478	1.415		0.1651	-1.33	-4.595		0.1651	-6.52445	1.2761
0.1652	1.427	1.399		0.1652	-1.324	-4.578		0.1652	-6.52053	1.28304
0.1653	1.376	1.383		0.1653	-1.319	-4.561		0.1653	-6.5166	1.29
0.1654	1.325	1.367		0.1654	-1.314	-4.544		0.1654	-6.51269	1.29697
0.1655	1.273	1.352		0.1655	-1.308	-4.527		0.1655	-6.50878	1.30396
0.1656	1.221	1.336		0.1656	-1.303	-4.509		0.1656	-6.50488	1.31096
0.1657	1.169	1.32		0.1657	-1.298	-4.492		0.1657	-6.50098	1.31798
0.1658	1.116	1.304		0.1658	-1.292	-4.475		0.1658	-6.49709	1.32501
0.1659	1.064	1.289		0.1659	-1.287	-4.458		0.1659	-6.4932	1.33206
0.166	1.011	1.273		0.166	-1.282	-4.44		0.166	-6.48932	1.33912
0.1661	0.958	1.257		0.1661	-1.276	-4.423		0.1661	-6.48545	1.34619
0.1662	0.904	1.241		0.1662	-1.271	-4.406		0.1662	-6.48158	1.35328
0.1663	0.851	1.226		0.1663	-1.265	-4.388		0.1663	-6.47772	1.36038
0.1664	0.797	1.21		0.1664	-1.26	-4.371		0.1664	-6.47386	1.3675
0.1665	0.743	1.194		0.1665	-1.254	-4.353		0.1665	-6.47001	1.37463
0.1666	0.689	1.179		0.1666	-1.249	-4.336		0.1666	-6.46617	1.38177
0.1667	0.635	1.163		0.1667	-1.243	-4.318		0.1667	-6.46233	1.38892
0.1668	0.581	1.148		0.1668	-1.238	-4.301		0.1668	-6.4585	1.39609
0.1669	0.526	1.132		0.1669	-1.233	-4.283		0.1669	-6.45467	1.40328
0.167	0.471	1.117		0.167	-1.227	-4.266		0.167	-6.45085	1.41047
0.1671	0.416	1.101		0.1671	-1.222	-4.248		0.1671	-6.44703	1.41768
0.1672	0.361	1.086		0.1672	-1.216	-4.23		0.1672	-6.44322	1.4249
0.1673	0.305	1.07		0.1673	-1.21	-4.213		0.1673	-6.43942	1.43213
0.1674	0.25	1.055		0.1674	-1.205	-4.195		0.1674	-6.43562	1.43937
0.1675	0.194	1.039		0.1675	-1.199	-4.177		0.1675	-6.43183	1.44663
0.1676	0.138	1.024		0.1676	-1.194	-4.16		0.1676	-6.42805	1.4539
0.1677	0.0818852	1.008		0.1677	-1.188	-4.142		0.1677	-6.42427	1.46118
0.1678	0.0255699	0.993		0.1678	-1.183	-4.124		0.1678	-6.42049	1.46847
0.1679	-0.0309173	0.978		0.1679	-1.177	-4.106		0.1679	-6.41672	1.47578
0.168	-0.0875741	0.962		0.168	-1.171	-4.089		0.168	-6.41296	1.48309
0.1681	-0.144	0.947		0.1681	-1.166	-4.071		0.1681	-6.40921	1.49042
0.1682	-0.201	0.932		0.1682	-1.16	-4.053		0.1682	-6.40546	1.49776
0.1683	-0.259	0.916		0.1683	-1.155	-4.035		0.1683	-6.40171	1.5051
0.1684	-0.316	0.901		0.1684	-1.149	-4.017		0.1684	-6.39797	1.51246
0.1685	-0.373	0.886		0.1685	-1.143	-3.999		0.1685	-6.39424	1.51983
0.1686	-0.431	0.871		0.1686	-1.138	-3.981		0.1686	-6.39051	1.52722
0.1687	-0.489	0.856		0.1687	-1.132	-3.964		0.1687	-6.38679	1.53461
0.1688	-0.547	0.841		0.1688	-1.126	-3.946		0.1688	-6.38308	1.54201
0.1689	-0.605	0.825		0.1689	-1.12	-3.928		0.1689	-6.37937	1.54942
0.169	-0.663	0.81		0.169	-1.115	-3.91		0.169	-6.37566	1.55684
0.1691	-0.721	0.795		0.1691	-1.109	-3.892		0.1691	-6.37197	1.56427
0.1692	-0.78	0.78		0.1692	-1.103	-3.874		0.1692	-6.36828	1.57171
0.1693	-0.839	0.765		0.1693	-1.097	-3.856		0.1693	-6.36459	1.57916
0.1694	-0.897	0.75		0.1694	-1.092	-3.838		0.1694	-6.36091	1.58663
0.1695	-0.956	0.735		0.1695	-1.086	-3.82		0.1695	-6.35724	1.59409
0.1696	-1.015	0.721		0.1696	-1.08	-3.802		0.1696	-6.35357	1.60157
0.1697	-1.075	0.706		0.1697	-1.074	-3.784		0.1697	-6.3499	1.60906
0.1698	-1.134	0.691		0.1698	-1.069	-3.766		0.1698	-6.34625	1.61656
0.1699	-1.193	0.676		0.1699	-1.063	-3.748		0.1699	-6.3426	1.62406
0.17	-1.253	0.661		0.17	-1.057	-3.729		0.17	-6.33895	1.63158
0.1701	-1.313	0.647		0.1701	-1.051	-3.711		0.1701	-6.33531	1.6391
0.1702	-1.372	0.632		0.1702	-1.045	-3.693		0.1702	-6.33168	1.64663
0.1703	-1.432	0.617		0.1703	-1.039	-3.675		0.1703	-6.32805	1.65417
0.1704	-1.492	0.603		0.1704	-1.033	-3.657		0.1704	-6.32443	1.66171
0.1705	-1.553	0.588		0.1705	-1.028	-3.639		0.1705	-6.32081	1.66927
0.1706	-1.613	0.573		0.1706	-1.022	-3.621		0.1706	-6.31721	1.67683
0.1707	-1.673	0.559		0.1707	-1.016	-3.603		0.1707	-6.3136	1.6844
0.1708	-1.734	0.544		0.1708	-1.01	-3.585		0.1708	-6.31	1.69198
0.1709	-1.794	0.53		0.1709	-1.004	-3.567		0.1709	-6.30641	1.69956
0.171	-1.855	0.515		0.171	-0.998	-3.548		0.171	-6.30282	1.70715
0.1711	-1.916	0.501		0.1711	-0.992	-3.53		0.1711	-6.29924	1.71475
0.1712	-1.977	0.487		0.1712	-0.986	-3.512		0.1712	-6.29567	1.72236
0.1713	-2.038	0.472		0.1713	-0.98	-3.494		0.1713	-6.2921	1.72997
0.1714	-2.099	0.458		0.1714	-0.974	-3.476		0.1714	-6.28853	1.73759
0.1715	-2.16	0.444		0.1715	-0.968	-3.458		0.1715	-6.28498	1.74521
0.1716	-2.221	0.43		0.1716	-0.962	-3.439		0.1716	-6.28142	1.75285
0.1717	-2.283	0.415		0.1717	-0.956	-3.421		0.1717	-6.27788	1.76048
0.1718	-2.344	0.401		0.1718	-0.95	-3.403		0.1718	-6.27434	1.76813
0.1719	-2.406	0.387		0.1719	-0.944	-3.385		0.1719	-6.2708	1.77578
0.172	-2.467	0.373		0.172	-0.938	-3.367		0.172	-6.26727	1.78343
0.1721	-2.529	0.359		0.1721	-0.932	-3.349		0.1721	-6.26375	1.79109
0.1722	-2.591	0.345		0.1722	-0.926	-3.331		0.1722	-6.26023	1.79876
0.1723	-2.653	0.331		0.1723	-0.92	-3.312		0.1723	-6.25672	1.80643
0.1724	-2.715	0.317		0.1724	-0.913	-3.294		0.1724	-6.25322	1.8141
0.1725	-2.777	0.304		0.1725	-0.907	-3.276		0.1725	-6.24972	1.82179
0.1726	-2.839	0.29		0.1726	-0.901	-3.258		0.1726	-6.24622	1.82947
0.1727	-2.901	0.276		0.1727	-0.895	-3.24		0.1727	-6.24273	1.83716
0.1728	-2.963	0.262		0.1728	-0.889	-3.222		0.1728	-6.23925	1.84486
0.1729	-3.025	0.249		0.1729	-0.883	-3.204		0.1729	-6.23577	1.85256
0.173	-3.087	0.235		0.173	-0.877	-3.186		0.173	-6.2323	1.86026
0.1731	-3.15	0.221		0.1731	-0.87	-3.167		0.1731	-6.22884	1.86797
0.1732	-3.212	0.208		0.1732	-0.864	-3.149		0.1732	-6.22538	1.87568
0.1733	-3.275	0.194		0.1733	-0.858	-3.131		0.1733	-6.22192	1.8834
0.1734	-3.337	0.181		0.1734	-0.852	-3.113		0.1734	-6.21848	1.89112
0.1735	-3.4	0.167		0.1735	-0.846	-3.095		0.1735	-6.21503	1.89884
0.1736	-3.462	0.154		0.1736	-0.839	-3.077		0.1736	-6.2116	1.90657
0.1737	-3.525	0.141		0.1737	-0.833	-3.059		0.1737	-6.20817	1.9143
0.1738	-3.588	0.127		0.1738	-0.827	-3.041		0.1738	-6.20474	1.92203
0.1739	-3.65	0.114		0.1739	-0.821	-3.023		0.1739	-6.20132	1.92976
0.174	-3.713	0.101		0.174	-0.814	-3.005		0.174	-6.19791	1.9375
0.1741	-3.776	0.0878403		0.1741	-0.808	-2.987		0.1741	-6.1945	1.94524
0.1742	-3.839	0.0747483		0.1742	-0.802	-2.969		0.1742	-6.1911	1.95299
0.1743	-3.902	0.0617039		0.1743	-0.795	-2.951		0.1743	-6.1877	1.96073
0.1744	-3.965	0.0487076		0.1744	-0.789	-2.933		0.1744	-6.18431	1.96848
0.1745	-4.028	0.0357597		0.1745	-0.783	-2.915		0.1745	-6.18092	1.97623
0.1746	-4.091	0.0228605		0.1746	-0.776	-2.897		0.1746	-6.17754	1.98398
0.1747	-4.153	0.0100103		0.1747	-0.77	-2.879		0.1747	-6.17417	1.99174
0.1748	-4.216	-0.00279043		0.1748	-0.764	-2.861		0.1748	-6.1708	1.99949
0.1749	-4.28	-0.0155415		0.1749	-0.757	-2.843		0.1749	-6.16744	2.00725
0.175	-4.343	-0.0282425		0.175	-0.751	-2.825		0.175	-6.16408	2.01501
0.1751	-4.406	-0.0408932		0.1751	-0.744	-2.807		0.1751	-6.16073	2.02277
0.1752	-4.469	-0.0534932		0.1752	-0.738	-2.789		0.1752	-6.15738	2.03053
0.1753	-4.532	-0.0660421		0.1753	-0.732	-2.771		0.1753	-6.15404	2.03829
0.1754	-4.595	-0.0785398		0.1754	-0.725	-2.754		0.1754	-6.15071	2.04606
0.1755	-4.658	-0.0909857		0.1755	-0.719	-2.736		0.1755	-6.14738	2.05382
0.1756	-4.721	-0.103		0.1756	-0.712	-2.718		0.1756	-6.14406	2.06158
0.1757	-4.784	-0.116		0.1757	-0.706	-2.7		0.1757	-6.14074	2.06935
0.1758	-4.847	-0.128		0.1758	-0.699	-2.682		0.1758	-6.13743	2.07711
0.1759	-4.91	-0.14		0.1759	-0.693	-2.665		0.1759	-6.13412	2.08488
0.176	-4.973	-0.152		0.176	-0.686	-2.647		0.176	-6.13082	2.09264
0.1761	-5.036	-0.165		0.1761	-0.68	-2.629		0.1761	-6.12752	2.10041
0.1762	-5.099	-0.177		0.1762	-0.673	-2.611		0.1762	-6.12423	2.10817
0.1763	-5.162	-0.189		0.1763	-0.667	-2.594		0.1763	-6.12095	2.11593
0.1764	-5.226	-0.201		0.1764	-0.66	-2.576		0.1764	-6.11767	2.1237
0.1765	-5.289	-0.213		0.1765	-0.654	-2.558		0.1765	-6.1144	2.13146
0.1766	-5.352	-0.224		0.1766	-0.647	-2.541		0.1766	-6.11113	2.13922
0.1767	-5.415	-0.236		0.1767	-0.641	-2.523		0.1767	-6.10787	2.14698
0.1768	-5.477	-0.248		0.1768	-0.634	-2.506		0.1768	-6.10461	2.15474
0.1769	-5.54	-0.26		0.1769	-0.628	-2.488		0.1769	-6.10136	2.1625
0.177	-5.603	-0.271		0.177	-0.621	-2.471		0.177	-6.09812	2.17026
0.1771	-5.666	-0.283		0.1771	-0.614	-2.453		0.1771	-6.09488	2.17801
0.1772	-5.729	-0.294		0.1772	-0.608	-2.436		0.1772	-6.09165	2.18576
0.1773	-5.792	-0.306		0.1773	-0.601	-2.418		0.1773	-6.08842	2.19351
0.1774	-5.855	-0.317		0.1774	-0.595	-2.401		0.1774	-6.0852	2.20126
0.1775	-5.917	-0.329		0.1775	-0.588	-2.383		0.1775	-6.08198	2.20901
0.1776	-5.98	-0.34		0.1776	-0.581	-2.366		0.1776	-6.07877	2.21676
0.1777	-6.043	-0.351		0.1777	-0.575	-2.349		0.1777	-6.07556	2.2245
0.1778	-6.106	-0.362		0.1778	-0.568	-2.331		0.1778	-6.07236	2.23224
0.1779	-6.168	-0.373		0.1779	-0.561	-2.314		0.1779	-6.06917	2.23998
0.178	-6.231	-0.384		0.178	-0.555	-2.297		0.178	-6.06598	2.24771
0.1781	-6.293	-0.395		0.1781	-0.548	-2.28		0.1781	-6.06279	2.25544
0.1782	-6.356	-0.406		0.1782	-0.541	-2.263		0.1782	-6.05961	2.26317
0.1783	-6.418	-0.417		0.1783	-0.534	-2.245		0.1783	-6.05644	2.2709
0.1784	-6.48	-0.428		0.1784	-0.528	-2.228		0.1784	-6.05327	2.27862
0.1785	-6.543	-0.439		0.1785	-0.521	-2.211		0.1785	-6.05011	2.28634
0.1786	-6.605	-0.45		0.1786	-0.514	-2.194		0.1786	-6.04696	2.29405
0.1787	-6.667	-0.46		0.1787	-0.507	-2.177		0.1787	-6.0438	2.30176
0.1788	-6.729	-0.471		0.1788	-0.501	-2.16		0.1788	-6.04066	2.30947
0.1789	-6.791	-0.481		0.1789	-0.494	-2.143		0.1789	-6.03752	2.31717
0.179	-6.853	-0.492		0.179	-0.487	-2.126		0.179	-6.03438	2.32487
0.1791	-6.915	-0.502		0.1791	-0.48	-2.109		0.1791	-6.03125	2.33257
0.1792	-6.977	-0.512		0.1792	-0.474	-2.092		0.1792	-6.02813	2.34026
0.1793	-7.039	-0.523		0.1793	-0.467	-2.075		0.1793	-6.02501	2.34794
0.1794	-7.101	-0.533		0.1794	-0.46	-2.059		0.1794	-6.0219	2.35562
0.1795	-7.162	-0.543		0.1795	-0.453	-2.042		0.1795	-6.01879	2.3633
0.1796	-7.224	-0.553		0.1796	-0.446	-2.025		0.1796	-6.01569	2.37097
0.1797	-7.285	-0.563		0.1797	-0.44	-2.008		0.1797	-6.01259	2.37864
0.1798	-7.347	-0.573		0.1798	-0.433	-1.992		0.1798	-6.0095	2.3863
0.1799	-7.408	-0.583		0.1799	-0.426	-1.975		0.1799	-6.00642	2.39395
0.18	-7.469	-0.593		0.18	-0.419	-1.959		0.18	-6.00334	2.4016
0.1801	-7.53	-0.603		0.1801	-0.412	-1.942		0.1801	-6.00026	2.40925
0.1802	-7.591	-0.612		0.1802	-0.405	-1.926		0.1802	-5.99719	2.41688
0.1803	-7.652	-0.622		0.1803	-0.398	-1.909		0.1803	-5.99413	2.42452
0.1804	-7.713	-0.631		0.1804	-0.392	-1.893		0.1804	-5.99107	2.43214
0.1805	-7.774	-0.641		0.1805	-0.385	-1.876		0.1805	-5.98802	2.43976
0.1806	-7.835	-0.65		0.1806	-0.378	-1.86		0.1806	-5.98497	2.44738
0.1807	-7.895	-0.66		0.1807	-0.371	-1.844		0.1807	-5.98192	2.45498
0.1808	-7.956	-0.669		0.1808	-0.364	-1.827		0.1808	-5.97889	2.46258
0.1809	-8.016	-0.678		0.1809	-0.357	-1.811		0.1809	-5.97586	2.47018
0.181	-8.076	-0.687		0.181	-0.35	-1.795		0.181	-5.97283	2.47777
0.1811	-8.137	-0.697		0.1811	-0.343	-1.779		0.1811	-5.96981	2.48535
0.1812	-8.197	-0.706		0.1812	-0.336	-1.763		0.1812	-5.96679	2.49292
0.1813	-8.257	-0.715		0.1813	-0.329	-1.746		0.1813	-5.96378	2.50049
0.1814	-8.317	-0.723		0.1814	-0.322	-1.73		0.1814	-5.96078	2.50805
0.1815	-8.376	-0.732		0.1815	-0.315	-1.714		0.1815	-5.95777	2.5156
0.1816	-8.436	-0.741		0.1816	-0.308	-1.699		0.1816	-5.95478	2.52314
0.1817	-8.495	-0.75		0.1817	-0.301	-1.683		0.1817	-5.95179	2.53068
0.1818	-8.555	-0.758		0.1818	-0.294	-1.667		0.1818	-5.94881	2.53821
0.1819	-8.614	-0.767		0.1819	-0.287	-1.651		0.1819	-5.94583	2.54573
0.182	-8.673	-0.775		0.182	-0.28	-1.635		0.182	-5.94285	2.55324
0.1821	-8.732	-0.784		0.1821	-0.273	-1.619		0.1821	-5.93988	2.56074
0.1822	-8.791	-0.792		0.1822	-0.266	-1.604		0.1822	-5.93692	2.56824
0.1823	-8.85	-0.8		0.1823	-0.259	-1.588		0.1823	-5.93396	2.57572
0.1824	-8.909	-0.809		0.1824	-0.252	-1.573		0.1824	-5.93101	2.5832
0.1825	-8.967	-0.817		0.1825	-0.245	-1.557		0.1825	-5.92806	2.59067
0.1826	-9.025	-0.825		0.1826	-0.238	-1.542		0.1826	-5.92512	2.59813
0.1827	-9.084	-0.833		0.1827	-0.231	-1.526		0.1827	-5.92218	2.60559
0.1828	-9.142	-0.841		0.1828	-0.224	-1.511		0.1828	-5.91925	2.61303
0.1829	-9.2	-0.849		0.1829	-0.217	-1.495		0.1829	-5.91633	2.62046
0.183	-9.258	-0.857		0.183	-0.21	-1.48		0.183	-5.9134	2.62789
0.1831	-9.315	-0.864		0.1831	-0.203	-1.465		0.1831	-5.91049	2.6353
0.1832	-9.373	-0.872		0.1832	-0.196	-1.45		0.1832	-5.90758	2.64271
0.1833	-9.43	-0.88		0.1833	-0.189	-1.435		0.1833	-5.90467	2.6501
0.1834	-9.488	-0.887		0.1834	-0.182	-1.419		0.1834	-5.90177	2.65749
0.1835	-9.545	-0.895		0.1835	-0.175	-1.404		0.1835	-5.89887	2.66487
0.1836	-9.602	-0.902		0.1836	-0.168	-1.389		0.1836	-5.89598	2.67223
0.1837	-9.659	-0.909		0.1837	-0.161	-1.374		0.1837	-5.8931	2.67959
0.1838	-9.715	-0.916		0.1838	-0.154	-1.36		0.1838	-5.89022	2.68693
0.1839	-9.772	-0.924		0.1839	-0.146	-1.345		0.1839	-5.88734	2.69427
0.184	-9.828	-0.931		0.184	-0.139	-1.33		0.184	-5.88447	2.7016
0.1841	-9.884	-0.938		0.1841	-0.132	-1.315		0.1841	-5.88161	2.70891
0.1842	-9.94	-0.945		0.1842	-0.125	-1.3		0.1842	-5.87875	2.71621
0.1843	-9.996	-0.952		0.1843	-0.118	-1.286		0.1843	-5.87589	2.72351
0.1844	-10.052	-0.958		0.1844	-0.111	-1.271		0.1844	-5.87304	2.73079
0.1845	-10.108	-0.965		0.1845	-0.104	-1.257		0.1845	-5.8702	2.73806
0.1846	-10.163	-0.972		0.1846	-0.09672	-1.242		0.1846	-5.86736	2.74532
0.1847	-10.218	-0.978		0.1847	-0.08959	-1.228		0.1847	-5.86453	2.75256
0.1848	-10.273	-0.985		0.1848	-0.08247	-1.213		0.1848	-5.8617	2.7598
0.1849	-10.328	-0.991		0.1849	-0.07534	-1.199		0.1849	-5.85887	2.76703
0.185	-10.383	-0.998		0.185	-0.0682	-1.185		0.185	-5.85605	2.77424
0.1851	-10.437	-1.004		0.1851	-0.06106	-1.171		0.1851	-5.85324	2.78144
0.1852	-10.492	-1.01		0.1852	-0.05392	-1.157		0.1852	-5.85043	2.78863
0.1853	-10.546	-1.016		0.1853	-0.04678	-1.142		0.1853	-5.84763	2.79581
0.1854	-10.6	-1.023		0.1854	-0.03963	-1.128		0.1854	-5.84483	2.80297
0.1855	-10.654	-1.029		0.1855	-0.03249	-1.114		0.1855	-5.84203	2.81013
0.1856	-10.707	-1.035		0.1856	-0.02534	-1.101		0.1856	-5.83924	2.81727
0.1857	-10.761	-1.04		0.1857	-0.01818	-1.087		0.1857	-5.83646	2.8244
0.1858	-10.814	-1.046		0.1858	-0.01103	-1.073		0.1858	-5.83368	2.83151
0.1859	-10.867	-1.052		0.1859	-0.00387	-1.059		0.1859	-5.83091	2.83862
0.186	-10.92	-1.058		0.186	0.00329	-1.045		0.186	-5.82814	2.84571
0.1861	-10.973	-1.063		0.1861	0.01045	-1.032		0.1861	-5.82537	2.85278
0.1862	-11.025	-1.069		0.1862	0.01761	-1.018		0.1862	-5.82261	2.85985
0.1863	-11.078	-1.074		0.1863	0.02478	-1.005		0.1863	-5.81986	2.8669
0.1864	-11.13	-1.079		0.1864	0.03195	-0.991		0.1864	-5.81711	2.87394
0.1865	-11.182	-1.085		0.1865	0.03911	-0.978		0.1865	-5.81437	2.88096
0.1866	-11.233	-1.09		0.1866	0.04628	-0.965		0.1866	-5.81163	2.88797
0.1867	-11.285	-1.095		0.1867	0.05345	-0.951		0.1867	-5.80889	2.89497
0.1868	-11.336	-1.1		0.1868	0.06062	-0.938		0.1868	-5.80616	2.90196
0.1869	-11.387	-1.105		0.1869	0.0678	-0.925		0.1869	-5.80344	2.90893
0.187	-11.438	-1.11		0.187	0.07497	-0.912		0.187	-5.80072	2.91588
0.1871	-11.489	-1.115		0.1871	0.08214	-0.899		0.1871	-5.798	2.92283
0.1872	-11.54	-1.12		0.1872	0.08932	-0.886		0.1872	-5.79529	2.92976
0.1873	-11.59	-1.124		0.1873	0.09649	-0.873		0.1873	-5.79259	2.93667
0.1874	-11.64	-1.129		0.1874	0.104	-0.86		0.1874	-5.78989	2.94357
0.1875	-11.69	-1.133		0.1875	0.111	-0.847		0.1875	-5.78719	2.95046
0.1876	-11.74	-1.138		0.1876	0.118	-0.835		0.1876	-5.7845	2.95733
0.1877	-11.789	-1.142		0.1877	0.125	-0.822		0.1877	-5.78181	2.96419
0.1878	-11.838	-1.147		0.1878	0.132	-0.809		0.1878	-5.77913	2.97103
0.1879	-11.888	-1.151		0.1879	0.14	-0.797		0.1879	-5.77645	2.97786
0.188	-11.936	-1.155		0.188	0.147	-0.784		0.188	-5.77378	2.98467
0.1881	-11.985	-1.159		0.1881	0.154	-0.772		0.1881	-5.77112	2.99147
0.1882	-12.033	-1.163		0.1882	0.161	-0.76		0.1882	-5.76845	2.99825
0.1883	-12.081	-1.167		0.1883	0.168	-0.747		0.1883	-5.7658	3.00502
0.1884	-12.129	-1.171		0.1884	0.175	-0.735		0.1884	-5.76314	3.01177
0.1885	-12.177	-1.175		0.1885	0.183	-0.723		0.1885	-5.7605	3.01851
0.1886	-12.225	-1.178		0.1886	0.19	-0.711		0.1886	-5.75785	3.02523
0.1887	-12.272	-1.182		0.1887	0.197	-0.699		0.1887	-5.75521	3.03194
0.1888	-12.319	-1.186		0.1888	0.204	-0.687		0.1888	-5.75258	3.03863
0.1889	-12.366	-1.189		0.1889	0.211	-0.675		0.1889	-5.74995	3.0453
0.189	-12.412	-1.193		0.189	0.218	-0.663		0.189	-5.74733	3.05196
0.1891	-12.459	-1.196		0.1891	0.226	-0.652		0.1891	-5.74471	3.0586
0.1892	-12.505	-1.199		0.1892	0.233	-0.64		0.1892	-5.74209	3.06523
0.1893	-12.551	-1.202		0.1893	0.24	-0.628		0.1893	-5.73948	3.07184
0.1894	-12.596	-1.205		0.1894	0.247	-0.617		0.1894	-5.73688	3.07844
0.1895	-12.642	-1.208		0.1895	0.254	-0.605		0.1895	-5.73427	3.08502
0.1896	-12.687	-1.211		0.1896	0.261	-0.594		0.1896	-5.73168	3.09158
0.1897	-12.732	-1.214		0.1897	0.268	-0.582		0.1897	-5.72909	3.09812
0.1898	-12.776	-1.217		0.1898	0.276	-0.571		0.1898	-5.7265	3.10465
0.1899	-12.821	-1.22		0.1899	0.283	-0.56		0.1899	-5.72392	3.11117
0.19	-12.865	-1.223		0.19	0.29	-0.549		0.19	-5.72134	3.11766
0.1901	-12.909	-1.225		0.1901	0.297	-0.538		0.1901	-5.71877	3.12414
0.1902	-12.953	-1.228		0.1902	0.304	-0.527		0.1902	-5.7162	3.1306
0.1903	-12.996	-1.23		0.1903	0.311	-0.516		0.1903	-5.71363	3.13705
0.1904	-13.039	-1.233		0.1904	0.318	-0.505		0.1904	-5.71107	3.14348
0.1905	-13.082	-1.235		0.1905	0.326	-0.494		0.1905	-5.70852	3.14989
0.1906	-13.125	-1.237		0.1906	0.333	-0.483		0.1906	-5.70597	3.15628
0.1907	-13.168	-1.239		0.1907	0.34	-0.473		0.1907	-5.70342	3.16266
0.1908	-13.21	-1.241		0.1908	0.347	-0.462		0.1908	-5.70088	3.16902
0.1909	-13.252	-1.243		0.1909	0.354	-0.452		0.1909	-5.69834	3.17536
0.191	-13.293	-1.245		0.191	0.361	-0.441		0.191	-5.69581	3.18168
0.1911	-13.335	-1.247		0.1911	0.368	-0.431		0.1911	-5.69328	3.18799
0.1912	-13.376	-1.249		0.1912	0.375	-0.42		0.1912	-5.69076	3.19428
0.1913	-13.417	-1.251		0.1913	0.382	-0.41		0.1913	-5.68824	3.20055
0.1914	-13.458	-1.252		0.1914	0.389	-0.4		0.1914	-5.68573	3.2068
0.1915	-13.498	-1.254		0.1915	0.396	-0.39		0.1915	-5.68322	3.21304
0.1916	-13.538	-1.255		0.1916	0.403	-0.38		0.1916	-5.68071	3.21925
0.1917	-13.578	-1.257		0.1917	0.411	-0.37		0.1917	-5.67821	3.22545
0.1918	-13.618	-1.258		0.1918	0.418	-0.36		0.1918	-5.67571	3.23163
0.1919	-13.657	-1.259		0.1919	0.425	-0.35		0.1919	-5.67322	3.2378
0.192	-13.696	-1.26		0.192	0.432	-0.34		0.192	-5.67073	3.24394
0.1921	-13.735	-1.261		0.1921	0.439	-0.331		0.1921	-5.66825	3.25006
0.1922	-13.773	-1.263		0.1922	0.446	-0.321		0.1922	-5.66577	3.25617
0.1923	-13.811	-1.263		0.1923	0.453	-0.312		0.1923	-5.6633	3.26226
0.1924	-13.849	-1.264		0.1924	0.46	-0.302		0.1924	-5.66083	3.26833
0.1925	-13.887	-1.265		0.1925	0.467	-0.293		0.1925	-5.65836	3.27438
0.1926	-13.925	-1.266		0.1926	0.474	-0.283		0.1926	-5.6559	3.28041
0.1927	-13.962	-1.267		0.1927	0.481	-0.274		0.1927	-5.65344	3.28643
0.1928	-13.999	-1.267		0.1928	0.488	-0.265		0.1928	-5.65099	3.29242
0.1929	-14.035	-1.268		0.1929	0.495	-0.256		0.1929	-5.64854	3.29839
0.193	-14.072	-1.268		0.193	0.502	-0.247		0.193	-5.6461	3.30435
0.1931	-14.108	-1.269		0.1931	0.509	-0.238		0.1931	-5.64365	3.31029
0.1932	-14.143	-1.269		0.1932	0.516	-0.229		0.1932	-5.64122	3.3162
0.1933	-14.179	-1.269		0.1933	0.523	-0.22		0.1933	-5.63879	3.3221
0.1934	-14.214	-1.269		0.1934	0.53	-0.211		0.1934	-5.63636	3.32798
0.1935	-14.249	-1.269		0.1935	0.536	-0.203		0.1935	-5.63394	3.33384
0.1936	-14.284	-1.269		0.1936	0.543	-0.194		0.1936	-5.63152	3.33968
0.1937	-14.318	-1.269		0.1937	0.55	-0.186		0.1937	-5.6291	3.3455
0.1938	-14.352	-1.269		0.1938	0.557	-0.177		0.1938	-5.62669	3.3513
0.1939	-14.386	-1.269		0.1939	0.564	-0.169		0.1939	-5.62429	3.35708
0.194	-14.419	-1.269		0.194	0.571	-0.161		0.194	-5.62189	3.36284
0.1941	-14.452	-1.268		0.1941	0.578	-0.152		0.1941	-5.61949	3.36859
0.1942	-14.485	-1.268		0.1942	0.585	-0.144		0.1942	-5.6171	3.37431
0.1943	-14.518	-1.268		0.1943	0.592	-0.136		0.1943	-5.61471	3.38001
0.1944	-14.55	-1.267		0.1944	0.598	-0.128		0.1944	-5.61232	3.38569
0.1945	-14.582	-1.266		0.1945	0.605	-0.12		0.1945	-5.60994	3.39135
0.1946	-14.614	-1.266		0.1946	0.612	-0.112		0.1946	-5.60756	3.39699
0.1947	-14.645	-1.265		0.1947	0.619	-0.105		0.1947	-5.60519	3.40261
0.1948	-14.677	-1.264		0.1948	0.626	-0.09684		0.1948	-5.60282	3.40821
0.1949	-14.707	-1.263		0.1949	0.632	-0.0892		0.1949	-5.60046	3.41379
0.195	-14.738	-1.262		0.195	0.639	-0.08164		0.195	-5.5981	3.41935
0.1951	-14.768	-1.261		0.1951	0.646	-0.07415		0.1951	-5.59574	3.42489
0.1952	-14.798	-1.26		0.1952	0.653	-0.06674		0.1952	-5.59339	3.43041
0.1953	-14.828	-1.259		0.1953	0.66	-0.0594		0.1953	-5.59104	3.43591
0.1954	-14.857	-1.258		0.1954	0.666	-0.05213		0.1954	-5.5887	3.44139
0.1955	-14.886	-1.256		0.1955	0.673	-0.04494		0.1955	-5.58636	3.44684
0.1956	-14.915	-1.255		0.1956	0.68	-0.03783		0.1956	-5.58402	3.45228
0.1957	-14.943	-1.253		0.1957	0.686	-0.03079		0.1957	-5.58169	3.45769
0.1958	-14.972	-1.252		0.1958	0.693	-0.02382		0.1958	-5.57936	3.46309
0.1959	-14.999	-1.25		0.1959	0.7	-0.01693		0.1959	-5.57704	3.46846
0.196	-15.027	-1.249		0.196	0.706	-0.01011		0.196	-5.57472	3.47381
0.1961	-15.054	-1.247		0.1961	0.713	-0.00337		0.1961	-5.5724	3.47914
0.1962	-15.081	-1.245		0.1962	0.72	0.0033		0.1962	-5.57009	3.48445
0.1963	-15.108	-1.243		0.1963	0.726	0.0099		0.1963	-5.56778	3.48974
0.1964	-15.134	-1.241		0.1964	0.733	0.01642		0.1964	-5.56548	3.49501
0.1965	-15.16	-1.239		0.1965	0.74	0.02286		0.1965	-5.56317	3.50026
0.1966	-15.186	-1.237		0.1966	0.746	0.02923		0.1966	-5.56088	3.50548
0.1967	-15.211	-1.235		0.1967	0.753	0.03553		0.1967	-5.55859	3.51069
0.1968	-15.236	-1.233		0.1968	0.759	0.04175		0.1968	-5.5563	3.51587
0.1969	-15.261	-1.23		0.1969	0.766	0.04789		0.1969	-5.55401	3.52103
0.197	-15.285	-1.228		0.197	0.772	0.05397		0.197	-5.55173	3.52617
0.1971	-15.309	-1.226		0.1971	0.779	0.05996		0.1971	-5.54945	3.53129
0.1972	-15.333	-1.223		0.1972	0.785	0.06588		0.1972	-5.54718	3.53638
0.1973	-15.357	-1.221		0.1973	0.792	0.07173		0.1973	-5.54491	3.54146
0.1974	-15.38	-1.218		0.1974	0.798	0.0775		0.1974	-5.54265	3.54651
0.1975	-15.403	-1.215		0.1975	0.805	0.0832		0.1975	-5.54039	3.55154
0.1976	-15.425	-1.213		0.1976	0.811	0.08883		0.1976	-5.53813	3.55655
0.1977	-15.447	-1.21		0.1977	0.818	0.09437		0.1977	-5.53587	3.56154
0.1978	-15.469	-1.207		0.1978	0.824	0.09985		0.1978	-5.53362	3.5665
0.1979	-15.491	-1.204		0.1979	0.83	0.105		0.1979	-5.53138	3.57145
0.198	-15.512	-1.201		0.198	0.837	0.111		0.198	-5.52913	3.57637
0.1981	-15.533	-1.198		0.1981	0.843	0.116		0.1981	-5.52689	3.58127
0.1982	-15.554	-1.195		0.1982	0.85	0.121		0.1982	-5.52466	3.58615
0.1983	-15.574	-1.192		0.1983	0.856	0.126		0.1983	-5.52243	3.591
0.1984	-15.594	-1.188		0.1984	0.862	0.131		0.1984	-5.5202	3.59584
0.1985	-15.614	-1.185		0.1985	0.869	0.136		0.1985	-5.51798	3.60065
0.1986	-15.633	-1.182		0.1986	0.875	0.141		0.1986	-5.51576	3.60544
0.1987	-15.652	-1.178		0.1987	0.881	0.146		0.1987	-5.51354	3.61021
0.1988	-15.671	-1.175		0.1988	0.887	0.15		0.1988	-5.51133	3.61495
0.1989	-15.689	-1.171		0.1989	0.894	0.155		0.1989	-5.50912	3.61967
0.199	-15.707	-1.167		0.199	0.9	0.16		0.199	-5.50691	3.62437
0.1991	-15.725	-1.164		0.1991	0.906	0.164		0.1991	-5.50471	3.62905
0.1992	-15.742	-1.16		0.1992	0.912	0.169		0.1992	-5.50251	3.63371
0.1993	-15.759	-1.156		0.1993	0.918	0.173		0.1993	-5.50031	3.63834
0.1994	-15.776	-1.152		0.1994	0.924	0.177		0.1994	-5.49812	3.64295
0.1995	-15.792	-1.148		0.1995	0.931	0.182		0.1995	-5.49594	3.64754
0.1996	-15.808	-1.144		0.1996	0.937	0.186		0.1996	-5.49375	3.6521
0.1997	-15.824	-1.14		0.1997	0.943	0.19		0.1997	-5.49157	3.65665
[truncated: 48,003 more rows]

## Sheet: Figure5
Fig.5b				Fig.5c
	Normalized Amplitude	SD		Time/s	Voltage/mV	Voltage/mV	Voltage/mV	Voltage/mV	Voltage/mV
1-1	1	0.23506		0.1	-3.06668e-05	-0.000992486	0.00024455	-0.000961005	0.00116
1-2	0.67143	0.44037		0.2	-0.00104	-0.000347248	-0.00449	0.000500126	-0.000605815
1-3	0.46429	0.39821		0.3	-0.001	0.000626937	0.000231209	-0.00128	-0.000739476
2-1	0.62143	0.15152		0.4	-0.00035141	0.000135978	-0.00106	0.00101	0.00273
2-2	0.85	0.29093		0.5	8.25845e-05	-0.000129539	0.000661469	-0.000561735	0.000935543
2-3	0.42857	0.46407		0.6	9.55293e-05	-0.000226601	0.00183	-0.000214871	0.000462505
3-1	0.09286	0.07525		0.7	0.00112	0.0001776	0.00187	-0.000406425	-0.0026
3-2	0.27143	0.31225		0.8	0.00114	-0.000892993	0.000480927	0.000977741	-0.00163
3-3	0.02286	0.00247		0.9	0.000479209	-8.11303e-06	0.000178056	0.00116	0.000636251
				1	-0.000873145	0.000483471	-0.00115	-0.000205381	-0.000665069
				1.1	-0.00124	0.000187496	-0.00125	0.000492968	0.000170448
				1.2	-0.000344399	0.000744047	-0.000616565	-0.00168	0.00223
				1.3	0.000233683	0.000677916	-0.00184	-5.10059e-05	-0.000587051
				1.4	0.000356069	-0.00034034	0.00144	-0.000436903	0.00118
				1.5	1.08183e-06	-0.00155	0.0013	-0.000373648	0.000844217
				1.6	0.000135725	-0.000902924	-0.000811279	0.000513674	-0.00117
				1.7	-0.000645802	-2.39809e-05	0.000881548	0.000203942	-0.00231
				1.8	0.000325688	0.00176	0.000733942	0.000673167	9.22263e-05
				1.9	0.00102	0.00066778	0.00165	0.000847146	0.000462229
				2	0.000905608	-0.000615712	-0.000575771	0.000226995	0.000319209
				2.1	-0.00139	-0.000211533	-0.000836195	7.27903e-05	6.16169e-05
				2.2	-4.42851e-05	-0.000667703	-0.00446	-0.00151	-0.000802983
				2.3	-0.000642088	0.000894625	0.000974488	-0.000105825	0.00138
				2.4	0.000324283	0.00036157	0.000998897	-0.0027	0.00168
				2.5	-0.000469373	-0.00109	0.000824565	0.00197	0.000156782
				2.6	-0.000124498	3.50714e-05	0.00174	0.000784422	-0.000802902
				2.7	8.35811e-06	5.99612e-05	0.000307398	0.000493956	-0.00171
				2.8	0.000333301	0.000375243	1.5041e-05	0.000671048	-0.00381
				2.9	0.000790253	-0.00118	-0.000402135	0.000445496	0.00383
				3	0.00203	0.00154	-0.00283	-0.000260433	0.0012
				3.1	-0.000397789	-0.00030412	0.0022	-0.000757189	-0.000462363
				3.2	-0.00133	0.000260867	-0.00252	-0.00117	1.52858e-05
				3.3	-0.00273	-0.000278391	0.00263	-0.000401778	0.000913495
				3.4	-0.000133233	0.000244115	0.000495005	-0.000466844	-0.00172
				3.5	0.000634095	-8.0217e-05	-0.00285	0.000414732	-0.00101
				3.6	0.00153	-0.000184982	0.000658606	0.00167	0.00323
				3.7	0.00105	-0.000870652	0.00107	0.000377347	-0.000642013
				3.8	0.00025527	-0.000795386	0.000867155	0.000409637	-0.00178
				3.9	-0.000259274	0.00112	0.000532068	3.79099e-05	-0.000336496
				4	-0.000192328	0.000821294	-0.00123	-0.000970396	0.000622016
				4.1	-0.000809632	0.0004373	0.00148	-0.000627393	0.000602919
				4.2	-0.000731608	1.32636e-05	-0.00114	-0.00104	-0.00103
				4.3	7.54825e-05	0.000248715	-0.00134	0.000815286	0.000271913
				4.4	-0.000298863	-0.00119	-0.00153	-0.000342701	0.000993753
				4.5	0.000435199	-0.00083641	-0.000101278	0.000797868	-0.00016037
				4.6	0.00027867	-0.000434522	0.00104	0.000512614	0.00157
				4.7	0.000320608	0.0013	0.00178	-0.000341789	-0.000551037
				4.8	0.000499763	-0.000160724	0.00282	0.000498834	-0.000941311
				4.9	0.000526746	0.000387139	0.00199	-0.000412243	-0.00154
				5	-0.000441681	0.000212453	-0.00439	0.000530566	-0.000624084
				5.1	0.000125913	-6.89805e-05	-0.0034	0.00025662	-0.000345496
				5.2	-0.00137	0.000454503	-0.000393163	-0.00115	0.000456634
				5.3	-2.86431e-05	-0.000374499	0.00156	-0.000960601	0.0024
				5.4	-0.00018425	-0.000469687	0.000316713	-0.000670445	0.00118
				5.5	-0.00102	-0.000530228	0.00195	0.000515937	0.00278
				5.6	0.00134	-7.664e-05	0.000328543	0.00182	-0.00333
				5.7	0.00132	-0.000188944	-0.000442225	0.000901178	-0.00168
				5.8	0.000185381	0.00109	0.000153075	-2.91211e-05	-0.00373
				5.9	0.000186999	-4.83361e-05	0.000739379	-0.000740382	0.00172
				6	-0.000284559	-4.59177e-05	-0.00203	-0.000641263	0.00108
				6.1	-0.000958235	0.000487193	0.000501526	-0.000130501	0.00118
				6.2	-4.59618e-05	0.000134944	-0.00116	-0.00101	0.00123
				6.3	-0.00102	3.22147e-05	-0.000483184	0.000190645	0.0013
				6.4	-0.000476928	-0.00135	0.000174573	0.000574584	-0.000568706
				6.5	-3.65513e-05	-0.00063259	0.00152	-0.000180566	-0.00111
				6.6	0.00126	0.000351234	0.00033452	0.00085633	-0.00148
				6.7	0.00213	0.000888186	0.00144	0.000516716	-0.000529409
				6.8	-0.000302003	0.000124327	-0.001	-0.000609991	-8.78635e-05
				6.9	-0.00031896	-0.000208225	4.27683e-05	0.000663243	-0.000297378
				7	-0.000662068	0.000562844	-0.00156	0.000373168	0.00136
				7.1	-0.000865306	0.000573439	0.000247119	-0.00133	5.94394e-05
				7.2	-0.000590626	-0.000537185	-0.000742074	-0.000830096	0.00204
				7.3	-0.000246349	-0.000631215	0.00148	-0.00183	-9.81121e-05
				7.4	0.000195246	-0.00111	-0.00168	0.00201	-0.00148
				7.5	0.000221444	0.000160161	0.0011	0.0014	-0.000535963
				7.6	0.000842694	0.000584298	-4.93194e-05	4.98645e-05	0.000334297
				7.7	0.000858528	0.000766228	0.000976146	0.000684887	-0.00133
				7.8	0.000460374	0.000766457	-0.000579622	-0.000747035	0.0004846
				7.9	0.000279508	-0.000892934	0.00124	-0.000997182	0.00198
				8	-0.00106	1.57434e-05	0.00196	0.000138245	-0.00127
				8.1	-0.00112	-0.000367461	-0.00397	0.000446944	-0.00138
				8.2	-0.000612158	-0.000284792	-0.00128	-0.00103	0.000481537
				8.3	-0.000864661	0.000325572	-0.000881231	-0.000359707	0.000270558
				8.4	0.000825678	0.000180462	0.000988751	0.000315582	0.00326
				8.5	0.000299305	7.94344e-05	0.00243	0.00158	0.000461387
				8.6	0.00154	-0.000371171	0.000240225	-0.000242592	-0.00244
				8.7	0.00236	6.35169e-05	0.00135	-0.00031554	-0.00141
				8.8	-0.00139	2.98063e-05	-0.000884829	0.000114452	-0.00148
				8.9	-0.00121	0.00049434	0.000317265	0.000115323	0.00123
				9	-0.000802377	-0.000450698	-0.0029	0.000303412	0.000222002
				9.1	-0.00126	0.000309563	0.000836805	-0.00112	-0.00207
				9.2	-0.0002258	-0.00105	-0.00123	-0.000443552	0.00488
				9.3	0.000992396	0.00172	-0.000350972	0.000262724	0.00172
				9.4	0.000485058	-0.000755867	0.00244	-0.000467286	-0.00274
				9.5	0.00129	9.97133e-06	-0.000105506	0.000769172	0.00092125
				9.6	0.000528945	0.000134217	-0.000277754	0.000941802	-0.00293
				9.7	-6.26339e-05	-0.0014	0.00105	-0.000262292	0.000623775
				9.8	-0.000694293	0.000329646	0.0008124	0.000476573	-0.00249
				9.9	-0.00127	0.000669717	-0.000745197	-0.000262013	0.001
				10	-0.000406621	0.000413676	-0.00143	-0.000120169	0.00183
				10.1	0.000543904	0.000388287	9.9401e-06	-0.000718362	-0.000517532
				10.2	-0.000444291	0.000307078	-0.00206	-0.000929198	0.00299
				10.3	-0.00013633	-0.000564654	-0.000723713	8.70942e-05	0.00090424
				10.4	0.00125	-0.000945012	0.0016	0.000155705	-0.0024
				10.5	0.00141	0.000314532	0.00571	-9.40279e-05	-0.000456165
				10.6	-0.000142386	-0.000702927	-0.00246	0.00126	-0.00228
				10.7	-0.00245	6.75785e-05	-0.00257	0.00317	0.000423567
				10.8	0.000357123	0.000549271	0.00163	-0.00266	0.000784526
				10.9	0.00115	7.58792e-05	-0.000582046	-0.00132	-0.000772047
				11	-0.000497	0.00117	-0.00086416	0.000455301	0.000544189
				11.1	-0.000298528	0.0013	-0.000288475	-0.000816698	0.00112
				11.2	-0.000431076	-0.00164	-0.000204888	-0.000491244	0.00204
				11.3	-2.11467e-05	-0.00187	0.000638562	0.00102	-0.000263354
				11.4	0.000872807	0.000230406	0.000532156	6.10934e-05	-9.81293e-05
				11.5	0.000880568	8.97921e-05	-0.000631224	-0.000137507	-0.000816904
				11.6	-0.000961524	0.000580351	0.00198	0.00143	-0.00371
				11.7	-0.000145131	0.000453217	-0.00179	-0.000319234	-0.000237178
				11.8	-0.000527412	0.000433409	0.00235	0.00127	0.000510829
				11.9	0.000862054	0.000127321	-0.000581252	-0.00159	0.00207
				12	7.13163e-05	-0.000206801	-0.00106	-0.00083075	0.00314
				12.1	-1.17077e-05	-2.77799e-05	-0.00375	-0.000352421	-0.00219
				12.2	-0.000582411	-0.000698507	0.000253071	-0.00109	0.000270678
				12.3	0.000177873	-1.92042e-05	0.00386	0.000366813	-0.00042231
				12.4	-0.000758851	-0.000160275	0.00275	0.000972639	0.000651874
				12.5	0.000382846	-7.19799e-06	-0.00403	0.00206	-0.000743497
				12.6	0.000167686	-3.94197e-06	3.77692e-05	0.000699754	-0.00227
				12.7	0.00015037	0.000633796	0.000350722	-0.000258426	-0.000447175
				12.8	0.00105	-0.000324436	0.00115	-0.00193	0.000536632
				12.9	0.000251287	0.00104	0.000169107	-0.00133	0.00105
				13	3.12216e-05	-0.00045391	-0.00207	-0.000136927	0.00493
				13.1	-0.00105	-0.000217724	0.000318479	0.000420979	-0.00321
				13.2	-0.00172	0.000247083	0.000247795	0.000870823	-0.00113
				13.3	-0.000472743	-0.00119	0.00198	0.000237524	0.000354714
				13.4	0.000527788	2.73682e-05	-0.00468	1.77998e-05	-0.00179
				13.5	0.00186	-9.35991e-05	0.00277	0.00137	0.000781628
				13.6	0.00168	0.000560685	0.000352593	-0.000803146	0.00238
				13.7	-0.000299593	0.000780526	0.00198	-0.000307648	-0.00166
				13.8	-0.00127	0.000322912	-0.00156	-0.000552113	-0.00148
				13.9	-0.00116	-0.000692939	0.000393594	-0.000315174	0.00159
				14	6.17541e-05	-0.000575899	0.00029649	0.00010095	-0.000546991
				14.1	0.000252583	0.00055307	-0.00128	-0.000502809	0.00151
				14.2	-6.31554e-05	0.00041816	-0.00139	0.000736404	-0.00124
				14.3	0.000475437	-0.000873021	-0.00161	0.000482892	0.000606228
				14.4	-0.000797025	-0.000250757	0.00141	1.10031e-05	-0.000310064
				14.5	0.000150869	6.10754e-05	0.00168	0.000433301	0.00117
				14.6	0.00129	-0.000126451	0.00246	-0.00119	-0.000102734
				14.7	0.000669659	0.00106	0.000730719	0.000962396	-0.00208
				14.8	-0.000750359	-4.50421e-05	-0.000941457	-0.000481968	-0.000313673
				14.9	-0.000346914	-0.000363143	-0.00268	0.000341377	-0.000651904
				15	6.65134e-05	0.000491886	-0.00152	-0.000421674	0.000639601
				15.1	-0.000627448	-3.79115e-05	-0.000893484	-0.000265047	0.00134
				15.2	-0.00109	-0.000414814	0.00215	-0.00107	0.00212
				15.3	-7.12903e-05	-0.000192161	0.00136	0.000603442	0.000356181
				15.4	0.000810951	-0.000952072	-0.00101	0.00135	-0.00104
				15.5	0.00126	6.02749e-05	0.000287753	0.000673488	-0.00191
				15.6	0.000780198	0.000724133	0.000975841	-0.000151772	-0.000946843
				15.7	0.000252522	0.000695259	0.00161	-0.00139	-0.00145
				15.8	-0.00106	0.000740719	-0.00191	-0.000509571	0.0024
				15.9	-0.000855429	-0.000349304	-0.000301865	0.00144	-4.88569e-05
				16	-7.40729e-05	-0.000582511	7.20294e-05	-0.00109	0.00134
				16.1	-0.00073201	-0.000539903	-0.00233	0.000205239	-0.000335339
				16.2	-6.82083e-05	-0.000271098	-0.00115	0.000537948	-0.00189
				16.3	0.000289047	0.000169628	0.00202	-0.00148	0.00444
				16.4	0.00129	-0.000110972	0.00143	0.000991646	-0.0011
				16.5	0.000305205	-2.79804e-05	0.00149	0.000733347	-0.00208
				16.6	0.000454539	0.000472827	-0.00016795	0.000245777	-0.00024106
				16.7	-0.000419667	0.00164	-0.000485177	-0.000145515	-0.00326
				16.8	-6.94542e-05	-0.00101	0.00109	-0.00075463	0.00242
				16.9	-0.000714554	-0.000906367	-0.00236	0.00175	0.000710062
				17	-0.00201	0.000575313	-0.00151	-0.00302	-0.000583762
				17.1	0.00143	-0.000522095	-0.00207	-0.000122215	0.00194
				17.2	0.000903629	-0.000119021	0.0019	0.00129	0.00157
				17.3	-0.000373654	-0.00017683	0.00133	-0.00027503	0.00108
				17.4	9.96296e-06	0.000473534	0.00202	0.000374576	-0.00109
				17.5	0.00037286	0.000705101	0.00088009	0.00142	-0.00567
				17.6	-0.000138682	-0.00066512	4.82864e-05	-0.000226389	0.000666653
				17.7	0.000281039	0.0007353	-0.00173	-2.39599e-05	-0.00027322
				17.8	0.000259064	-0.000928442	-0.00129	-0.00141	0.00204
				17.9	-0.000253499	-0.000265181	-0.000632505	-0.000491901	0.00131
				18	-0.000384847	0.00136	-0.000697533	0.000216249	1.93128e-05
				18.1	-0.000888086	-0.000260313	0.000155016	7.81926e-05	0.000911248
				18.2	-0.00026421	-0.00124	0.00118	3.82935e-05	0.00165
				18.3	0.000297608	-0.000102028	0.00123	0.000494647	-0.0017
				18.4	-3.92211e-05	0.000257269	0.000618361	0.000375092	-0.00224
				18.5	0.00133	0.00167	-0.000850911	0.000163846	-0.000158536
				18.6	0.0014	-0.00099533	0.00139	0.000642231	-0.00107
				18.7	-0.000431751	-0.000255969	-0.000755927	-0.00020787	0.000179266
				18.8	-0.00159	-0.000129081	-0.00212	-0.00114	0.000198735
				18.9	7.65001e-05	-0.000162304	1.02604e-05	-0.00011809	0.00161
				19	-0.000930877	0.000992588	0.000592491	-0.00163	0.00159
				19.1	0.000208889	0.000176137	-0.00107	0.00133	0.00052482
				19.2	0.000285709	-0.00105	0.000703138	0.0004684	0.000682688
				19.3	-0.000146016	-0.000359008	0.00104	0.000320543	-0.000318679
				19.4	0.000362037	0.000507818	0.000432968	0.000644845	-0.0022
				19.5	6.83825e-05	0.000542202	0.000742092	0.000441778	-0.00624
				19.6	0.000978679	-0.00117	-0.000400381	-0.000481642	0.00314
				19.7	0.00241	0.000580711	-0.00122	-0.000597655	0.00272
				19.8	-0.00235	0.000598831	0.00154	-0.000362034	0.000513534
				19.9	-0.00122	0.000317401	-0.0025	-0.00168	0.00118
				20	-0.00202	-0.00015601	0.000598575	0.000839768	0.00124
				20.1	0.0006516	-0.000822135	-0.000405061	0.000264968	-0.000814743
				20.2	0.00103	5.81686e-05	-0.000760209	0.00166	-0.0018
				20.3	0.000868543	-0.000108812	0.000531714	0.00039548	-0.0019
				20.4	0.000895938	2.69511e-05	0.0027	-0.000171829	0.000627934
				20.5	0.00013646	-0.000614084	0.000356908	-0.000822766	-0.000791245
				20.6	-0.000185612	0.000895389	-0.000426876	-0.000289425	0.0016
				20.7	-0.000389318	0.000519455	-0.000858208	-0.00216	0.00198
				20.8	-0.000874627	8.00616e-05	0.000148614	0.000818153	-0.00167
				20.9	-2.03879e-05	-7.45705e-05	-0.00133	0.00297	-0.000272252
				21	-0.000593325	-0.000169396	-0.000278503	-0.00047414	-0.000624267
				21.1	-0.000258941	-0.000410358	-0.00119	-0.00126	0.00195
				21.2	0.000529476	-0.000391058	-0.000615008	-0.0003919	0.000621864
				21.3	0.000409377	-0.000631338	0.00168	-0.00067575	-0.00135
				21.4	0.000501846	0.000467546	0.00159	0.000527364	-0.00117
				21.5	0.000765635	0.000822866	0.00433	0.0011	0.00105
				21.6	0.000297299	-0.000140192	-0.000566408	0.000501796	-0.000141269
				21.7	-0.000248596	0.000954561	-0.00316	0.0009811	-0.0014
				21.8	-0.000823736	-0.000468087	-0.00462	-0.00216	-0.000855543
				21.9	-0.00201	-0.000459201	-1.48083e-05	-0.000962145	0.000486915
				22	0.000457804	1.99958e-05	0.000594298	-0.000282924	0.00252
				22.1	0.000747308	-0.000635982	0.0021	0.000900788	0.00229
				22.2	0.000334793	-0.00071228	0.00275	0.000766965	0.00256
				22.3	9.99751e-05	0.00147	-0.000461747	-0.000108515	-0.00641
				22.4	0.000352454	-0.000344166	3.32676e-05	0.000641135	-0.00158
				22.5	0.000545869	8.43973e-05	-8.068e-05	0.000407284	-0.00106
				22.6	0.000198409	0.000200847	-0.00156	-0.000555401	0.00129
				22.7	0.000100924	-4.30681e-05	0.00013987	-0.000772296	0.00181
				22.8	-0.000458883	0.000922737	-0.000722709	-0.00132	0.00111
				22.9	-0.0016	-0.000724454	-0.000610525	0.00139	0.000622367
				23	-0.000457633	-0.00078428	-5.95299e-05	-0.000541241	0.000750474
				23.1	-0.000365429	-0.000493154	-0.000235324	0.0012	-0.00143
				23.2	0.000704786	0.000752001	0.00202	-0.00106	-0.000346316
				23.3	0.000991928	-0.000154402	-0.000121828	0.00075789	-0.000930497
				23.4	0.00229	0.000298832	0.00124	-0.000150443	-0.000937629
				23.5	-0.000366269	0.000303389	0.00184	0.0011	0.000825318
				23.6	-0.00096084	-0.000258953	-0.0026	-0.0011	-0.000644028
				23.7	-0.000402661	0.000813491	-0.00266	8.05367e-08	0.0009058
				23.8	-0.0019	-0.0001515	2.18339e-05	-0.00027738	-0.000471503
				23.9	0.000394335	-0.00104	0.00226	-0.000731478	0.00152
				24	-0.000315235	0.000320735	-0.00185	-0.000146289	0.00193
				24.1	0.000340673	-0.000802664	0.000154685	0.000198604	-0.000507985
				24.2	0.00102	0.0001649	0.00138	0.00228	-0.00218
				24.3	0.000992931	0.00062904	0.000250678	-0.000590211	-0.0013
				24.4	2.22655e-05	0.000256988	0.00177	-0.000552725	0.000214075
				24.5	0.000124031	3.94226e-06	-0.000280002	-0.000498429	-0.000778161
				24.6	-0.000593228	0.000817625	-0.00176	0.000325425	0.000845715
				24.7	-0.000599648	-0.00040478	0.00136	-0.00065956	0.00324
				24.8	-0.000684405	-0.000501245	-0.00267	0.000737844	-0.00144
				24.9	-0.000190387	-0.000758105	-0.000521636	-7.66655e-05	-0.000828516
				25	-0.000243949	-0.00141	-0.00143	-0.000625954	-0.000730584
				25.1	0.00033524	0.00205	0.000722745	-0.000238595	0.000726291
				25.2	0.000546235	0.000955751	0.00519	0.000529336	0.00208
				25.3	0.00121	-0.000216785	-0.000668005	0.000783017	-0.000317142
				25.4	0.000351018	-0.000550229	-0.000116028	-0.000114059	-0.00229
				25.5	-0.000163683	0.000129456	-0.000288621	0.000210341	-0.00137
				25.6	-0.000270285	-0.000241276	-0.00162	-0.000167631	-0.000149132
				25.7	-0.000930699	-0.00139	-0.000558404	-0.000420001	0.00282
				25.8	-0.00151	0.000762963	-0.0021	-0.00121	-0.00122
				25.9	0.000124323	0.000927198	0.00057222	0.000823509	0.000518974
				26	0.00061634	-0.000104616	0.00187	-5.1439e-05	0.00131
				26.1	0.000597816	0.000496998	0.00043865	-5.29511e-05	0.000623074
				26.2	0.00147	-0.000408212	-0.000997797	0.000660101	-0.000336871
				26.3	-0.000863411	-6.55701e-05	0.00243	8.88596e-05	-0.00162
				26.4	0.000942335	-0.00111	0.000877374	-0.000149121	-0.000850404
				26.5	-0.00076452	-0.000253437	-0.000610838	0.000878826	-0.00116
				26.6	-0.000796148	0.000843648	-0.00155	-0.00086525	-0.00060285
				26.7	-0.00035646	0.000502141	-0.00193	-3.99038e-05	0.00282
				26.8	0.000213347	0.000184499	-0.000773211	-0.000512985	0.000352369
				26.9	-0.000210292	0.000286711	-0.000242818	-0.000975304	0.000714413
				27	-1.45894e-05	-0.00013046	0.00123	0.000837966	0.00038262
				27.1	0.000128613	-0.000597307	0.000792641	-4.3944e-05	-0.000275529
				27.2	0.00143	-0.000495779	0.00429	0.000381831	0.000284479
				27.3	-8.97853e-05	-0.000348519	-0.000412007	0.00107	-0.00243
				27.4	-0.000771804	0.000235302	-0.00241	0.00108	-0.00167
				27.5	-0.000239358	0.000345216	-0.00159	-0.00166	0.000878572
				27.6	0.000850004	0.000151909	-0.000913118	-0.000367679	0.000209864
				27.7	-0.000285422	0.000879367	-0.000787417	-0.000540805	0.000899826
				27.8	-0.0011	0.000540171	0.00115	-0.00049586	0.00311
				27.9	-0.000661371	-0.000531208	0.00187	-0.000268035	-0.00175
				28	0.00103	-0.00145	0.000407102	0.000813951	-9.8671e-05
				28.1	0.00118	-8.5836e-05	-0.000923694	0.0011	0.000608897
				28.2	-0.00129	-0.000353977	4.99366e-05	0.000671078	-0.00124
				28.3	0.000881161	0.000673336	-0.000176827	-0.000731113	-0.00129
				28.4	-0.000329179	0.000558564	0.000356351	0.000407073	0.000589708
				28.5	0.000367025	0.000641461	0.000871479	-0.00106	-0.00179
				28.6	-0.000177116	-0.000103226	-0.000105823	-0.000246109	0.00111
				28.7	-0.000442118	-0.000539243	-0.0022	6.50051e-05	0.00281
				28.8	0.000290521	-0.000471221	-0.00133	-0.000538962	-0.00099046
				28.9	-0.000132034	0.000537487	0.000880371	0.000103025	0.000407975
				29	-0.000542681	9.42222e-05	0.00329	0.0001893	-8.16255e-05
				29.1	-0.000334522	-0.000916578	-0.00131	0.000534385	-0.000398559
				29.2	-5.75152e-06	0.000466895	-0.00178	0.00171	0.000240833
				29.3	0.000395679	-0.000450609	0.00253	-0.000285585	-0.000958842
				29.4	0.00157	0.000489872	-0.000534049	-0.00152	-0.00177
				29.5	0.000326514	-0.000154213	0.00036254	-0.000134734	-8.10332e-05
				29.6	-6.80838e-05	0.00123	0.0012	0.000132552	0.00156
				29.7	-0.000666836	5.851e-05	-0.0035	-0.000776853	0.00286
				29.8	-0.00137	-0.00122	-0.00167	-0.000311429	-0.00317
				29.9	-0.00127	0.000142926	0.000267611	0.000687625	0.00165
				30	-0.000116097	-0.000413619	0.00358	0.00108	0.000368713
				30.1	0.00138	-0.000157034	0.00115	0.000944512	-0.000840967
				30.2	0.00161	0.000897197	-0.0019	-0.00128	0.00065404
				30.3	0.000549399	-0.00030746	0.000318313	-0.00035046	-0.00165
				30.4	-0.000240116	-0.000693428	0.000318362	0.000378482	-0.000997064
				30.5	-4.92413e-05	0.000726844	-0.000829614	0.000117208	2.77932e-05
				30.6	-0.00121	0.00071896	0.00041503	-0.000653275	0.00166
				30.7	-0.000884467	0.000360369	-0.000241792	-0.000814091	-0.000838406
				30.8	0.000300067	-0.000784339	-0.000486343	0.000513625	0.00342
				30.9	-0.000817841	-0.00104	-0.00106	8.65769e-05	-0.00285
				31	0.000425892	0.000298048	-0.000791003	0.00133	0.000657814
				31.1	0.00131	0.000472585	0.00193	-0.000189592	-0.000173188
				31.2	8.54331e-06	-1.70376e-05	0.000309439	-0.00021446	9.33701e-05
				31.3	0.000901387	-0.000773813	0.00234	-7.20806e-05	0.000284954
				31.4	-5.72125e-05	0.000359689	0.000212444	-0.00057931	-0.000881947
				31.5	-0.000629382	0.000634697	-0.001	5.41632e-05	-0.000431761
				31.6	-0.000540538	0.000996687	-0.00112	-0.000254271	-0.00204
				31.7	-0.000912244	3.42575e-05	-0.00336	0.00039145	0.00112
				31.8	0.000240139	-0.00202	-0.000850886	0.000161055	0.00194
				31.9	0.000287494	0.000410452	0.00314	-0.000756757	0.00167
				32	-0.000468938	-0.000120908	0.0014	-0.00017628	0.000691321
				32.1	0.000531381	3.37337e-05	-0.000477561	0.000906867	-0.000570947
				32.2	0.000456135	0.000280083	0.000334447	0.0014	-0.00202
				32.3	0.000865546	0.000300768	0.00176	-0.000131634	-0.00143
				32.4	0.000140356	-0.00030862	0.000443876	-0.00178	-0.0027
				32.5	0.000277821	0.000664426	-0.00403	-0.000346535	0.00248
				32.6	-0.00156	-0.00020793	-0.000268286	0.000387957	0.00171
				32.7	-0.00047551	-8.00575e-05	-0.000217224	-0.000522297	0.000899131
				32.8	-0.000529185	0.000136473	0.0015	0.000610886	0.000509189
				32.9	-0.000114311	-0.000503588	-0.000746876	0.00111	-0.00207
				33	0.000411557	-0.000161371	-0.00095099	-0.000782851	0.00271
				33.1	0.000804473	5.47261e-05	0.00217	-0.000704585	-0.00104
				33.2	0.000857846	-0.000505389	0.00155	0.00141	-0.00124
				33.3	0.000929186	0.00073221	0.0011	0.000122173	-0.000620879
				33.4	-0.00088189	8.8819e-05	-0.000848803	-0.000252167	-0.00202
				33.5	0.000368432	9.49279e-05	-0.00301	-0.00181	0.00113
				33.6	-0.00125	0.00056402	-0.000331959	0.000987449	0.00105
				33.7	-0.0024	3.11321e-05	-0.000343188	-5.97656e-05	0.000769691
				33.8	0.00107	-0.000665672	-0.00127	-2.77118e-05	0.000762558
				33.9	0.00104	-0.000272694	0.00171	-0.00011045	0.000519342
				34	0.000117307	-0.000190971	0.0018	1.01298e-07	-0.000210171
				34.1	0.00105	-0.000483894	0.000391832	0.00119	0.00159
				34.2	0.000374157	0.000493502	0.00195	0.000349436	-0.00282
				34.3	-0.000850285	-0.000220445	-0.000172657	-0.00078087	-0.00266
				34.4	0.000177164	0.0012	-0.00345	-0.000467919	-0.00098434
				34.5	-0.000286506	-0.000103788	-0.000902613	-2.39854e-05	0.00106
				34.6	-0.000416737	7.99925e-05	-0.000473676	-0.00104	0.0029
				34.7	-0.000868223	0.000707092	0.000651002	0.00105	0.000626146
				34.8	-1.01608e-06	-0.0012	0.0014	-0.00013667	0.000978338
				34.9	0.000543466	-0.000573012	-0.000832316	7.59971e-05	0.00138
				35	0.000686714	-0.00146	0.000954178	-1.1606e-05	-0.00111
				35.1	9.7299e-05	0.000545719	0.00121	0.00128	-0.00289
				35.2	8.90104e-05	0.00266	-5.87104e-05	-0.000783919	-0.00257
				35.3	0.000369589	-0.000874526	0.000776831	0.000310502	0.000986593
				35.4	7.84542e-05	-0.000152304	-0.00135	-0.000584746	0.000740871
				35.5	-0.000879907	0.000499219	-0.00431	0.00014412	0.000945895
				35.6	-0.00053628	-0.000298912	0.00258	-0.000392288	0.000861611
				35.7	0.000593983	2.86702e-05	0.00146	-0.00273	0.0013
				35.8	-0.000516922	-0.00105	-0.000737114	0.00293	0.000482238
				35.9	-2.60244e-05	-0.000438325	0.00015126	0.00101	-0.000927057
				36	-0.000450886	0.000277818	0.000172591	-0.000185533	-0.000214563
				36.1	0.000506157	0.000900955	-0.000145755	8.33054e-05	-0.00056611
				36.2	0.000705534	0.000157275	-0.000398613	-0.000342729	-0.00336
				36.3	0.00145	0.000209236	0.00232	-0.000713806	0.000812543
				36.4	0.00105	-0.000434644	-0.000806061	-0.000423334	0.000634027
				36.5	-0.00264	3.44906e-05	0.000553854	0.000345881	0.00145
				36.6	-0.00185	-3.38216e-05	-0.00247	-0.000970059	0.00167
				36.7	-6.71384e-05	2.94833e-05	-0.000904176	0.000668662	0.000126599
				36.8	0.00112	0.000168909	-4.3063e-05	0.000725449	-0.000808996
				36.9	0.000580392	-0.000365765	-0.000205996	0.000880991	-0.000234558
				37	0.000742566	-0.000230134	0.00187	-0.000164368	-0.00162
				37.1	-7.70428e-05	-0.000518046	0.00225	-0.000278447	0.00134
				37.2	-8.07565e-05	0.000157954	-0.000186207	-0.00178	-0.00113
				37.3	-0.000169434	0.000805619	-0.00019636	0.00117	0.000630149
				37.4	-5.20245e-05	0.000498774	-0.000627433	-0.000499698	-0.00216
				37.5	0.000471767	0.000197265	-0.00108	0.00014361	0.00135
				37.6	-0.000353199	-2.06864e-05	-0.00191	0.000520523	0.000600467
				37.7	-0.00105	-0.000677043	-0.000101551	0.000462254	0.00127
				37.8	-0.000842567	-0.000166834	0.000788307	-0.000251005	0.00139
				37.9	8.23427e-05	-0.00148	-0.00106	-0.00106	-0.000198773
				38	0.00125	0.000908575	0.00233	-0.000127378	-0.00309
				38.1	0.00132	0.000319968	0.00177	0.000308318	0.00119
				38.2	0.00025401	0.000440388	0.0029	0.00147	-0.00134
				38.3	-7.14062e-05	0.000693428	-0.00273	0.000311402	-0.000231689
				38.4	-0.0011	-0.000710248	-0.000923376	-0.000393817	0.000530541
				38.5	-0.000584879	0.00054175	-0.00437	-0.00209	-0.00122
				38.6	-0.000298914	-0.000413196	0.000586416	-0.000243602	0.000704498
				38.7	-0.000223275	-0.000238821	-0.000556328	0.00115	0.00243
				38.8	0.000208272	-0.000539391	0.00242	0.000392569	0.00244
				38.9	0.000301915	6.97909e-05	0.00233	0.000307181	0.000988529
				39	0.00088819	0.000175845	0.00135	-0.000245667	-0.00375
				39.1	-0.000211381	-0.000129855	-0.000962593	8.38582e-06	-0.00429
				39.2	9.1776e-05	-0.000124776	-0.000484961	0.000402082	0.00049543
				39.3	-0.000207315	0.000980795	-0.00203	-0.000271983	-2.3871e-06
				39.4	0.000934834	0.000115206	-0.000192579	-0.00023354	0.00218
				39.5	0.000108042	0.000131067	0.000509144	-0.00124	0.00186
				39.6	-0.00154	0.00033868	-0.00123	0.00143	0.000535392
				39.7	-0.000823187	-0.00139	0.000535694	-0.000580116	0.00168
				39.8	-0.000787343	0.000166241	-0.000503545	2.64095e-05	-0.000954999
				39.9	0.000838125	-0.000785103	0.00158	-0.000242874	-0.00328
				40	0.000678193	-0.000373991	0.00144	0.000291793	-0.000124935
				40.1	0.00166	0.000857658	0.000522349	0.000956025	-0.000555577
				40.2	0.00089948	0.000687006	-4.00974e-05	0.00154	-4.90284e-05
				40.3	-0.000468831	0.00103	-0.00214	-0.00196	0.000916095
				40.4	-0.00115	0.000346835	0.000269323	-0.00145	0.000593548
				40.5	-0.00117	-0.00108	-0.00143	-0.000352871	0.000916161
				40.6	-0.000949788	-0.00109	5.5602e-05	0.000728521	0.00021446
				40.7	-0.000121539	0.000129157	-0.00199	0.00115	0.000858572
				40.8	0.000574519	-0.000508136	0.00349	0.000197103	-0.00113
				40.9	0.00132	0.000461869	0.000212422	-0.000222723	0.000345742
				41	0.000687433	0.000519702	0.00126	-0.000132615	-0.00173
				41.1	0.000419168	-3.73372e-05	0.00028294	-0.000251066	-0.0013
				41.2	0.000214466	1.15744e-05	-0.000208791	-0.000422527	2.23355e-05
				41.3	-0.000754813	0.00030711	-0.002	0.00104	0.00124
				41.4	-0.00105	0.000690214	-0.000566351	-0.000257693	0.00232
				41.5	-0.000232758	0.000256266	-0.000404927	-0.000393571	-0.000652869
				41.6	-0.000606476	-0.000514161	-0.000108072	1.75735e-05	-0.000793374
				41.7	-0.000388907	-0.00279	0.000295198	-0.000816513	0.000384094
				41.8	0.00025606	0.000733915	-0.00216	0.000209903	-0.000678744
				41.9	0.0017	0.000843563	0.0047	-0.00113	-0.000188393
				42	0.0021	0.000577806	0.00217	0.00372	0.00253
				42.1	-0.00143	0.0006259	-0.00271	-0.00022305	-0.00237
				42.2	-0.00134	0.000290853	0.000926358	-0.00141	-0.000859133
				42.3	0.000474792	-0.000349672	-0.00265	-0.000230397	-0.00145
				42.4	-0.000480186	-0.000750325	-0.000129573	-0.000110651	0.00116
				42.5	-0.000355055	-0.000538733	-0.00080797	-0.0011	0.00172
				42.6	0.000168267	0.000733553	-0.00151	0.00015193	0.000717694
				42.7	-0.000150995	-0.000755514	0.00349	0.000637961	0.000552256
				42.8	-0.000312489	0.000554779	0.000364523	0.000140962	0.000135211
				42.9	0.00119	0.00031173	-0.000210794	0.000302546	-0.00104
				43	7.16028e-05	-0.000232395	0.00112	0.000934607	-0.00101
				43.1	0.000733173	-0.000333675	-0.00128	-0.000315656	-0.000575518
				43.2	-0.000133989	0.000273983	0.00121	0.000552386	-0.00213
				43.3	-0.000363883	0.000530055	-0.00021457	-0.00108	0.00122
				43.4	5.28767e-05	0.000273988	-0.00255	-0.00105	0.00198
				43.5	-0.002	-0.000880358	3.6635e-05	-0.000131199	0.00044599
				43.6	-0.000684786	0.000196459	-0.00129	-0.000356267	0.000597733
				43.7	0.000391501	0.000123645	4.06697e-05	0.000552708	0.000572054
				43.8	0.00234	-0.000613462	0.00259	0.000669259	0.000293129
				43.9	0.00147	0.00015597	0.002	0.00123	-0.00213
				44	-0.00137	-0.000504376	1.0178e-05	0.00116	-0.0011
				44.1	-8.3101e-05	0.000558971	0.000559532	-0.0014	-0.000506967
				44.2	-0.00165	0.000294037	-0.00117	-0.00122	-0.000973505
				44.3	0.000582661	0.000673249	-0.00343	-0.00037041	0.000248456
				44.4	0.000482659	0.000736924	-0.000429691	-8.3469e-05	0.00206
				44.5	-0.000301209	-0.00125	-0.000129812	-0.000199773	0.00563
				44.6	-0.000175467	-0.000415692	0.000647655	0.000151436	-0.00312
				44.7	-0.000312828	-0.00077293	0.0036	0.0007071	-0.00327
				44.8	0.00112	0.000425034	-0.000858181	0.000100318	0.000988508
				44.9	-0.000570831	-7.56142e-05	0.000883446	0.00173	-0.000895225
				45	0.000968996	0.00040249	-0.0024	-0.000449616	-0.00070988
				45.1	-0.00076912	0.000393364	0.00158	0.000116766	0.00127
				45.2	-0.000237524	0.000359138	0.00127	-0.00198	0.000295579
				45.3	0.000274867	0.000504816	-0.00252	-0.000587903	0.000672539
				45.4	-0.000208308	-0.000494249	-0.00236	-0.000239222	-0.00105
				45.5	0.00021744	-0.000346151	-0.000634807	0.000244464	1.94226e-05
				45.6	0.000310413	-0.0011	0.0015	0.000631022	0.00186
				45.7	-0.000566228	0.000614982	0.00576	0.00157	-0.00127
				45.8	-0.000840138	-0.000430514	-0.00258	0.0011	0.00106
				45.9	-3.70159e-05	0.00026453	-0.00121	-0.000586352	-0.000292291
				46	0.000620759	0.000478533	-0.0015	-0.00272	-0.00161
				46.1	0.00124	0.000135472	0.00147	0.000962035	-0.000937492
				46.2	0.000770733	0.000397973	0.000762795	-0.000278231	-0.00108
				46.3	-0.000317228	0.000309471	0.000374735	0.000139368	0.00203
				46.4	-0.00129	0.00014424	-0.00172	0.000334865	0.00365
				46.5	-0.000894519	-0.00165	-0.0022	-0.000736249	-0.00157
				46.6	-0.000678886	-0.000227544	0.00179	0.000164734	-0.00233
				46.7	0.000492541	0.000421128	0.00119	0.00143	0.000793944
				46.8	0.001	-3.17234e-05	-0.00033994	0.00111	0.000802651
				46.9	0.000798534	0.000552225	-0.000103655	-0.00194	0.000392279
				47	0.000184215	0.00037912	0.000466274	-0.000310803	-0.00131
				47.1	-0.00108	-0.00077605	0.00178	-0.00043305	-0.00135
				47.2	0.000482229	0.000566177	-0.000654551	0.000480355	0.000326015
				47.3	0.000702451	-0.000322856	-0.00126	0.000348523	0.00196
				47.4	-0.000652931	0.00161	-0.0017	-0.000144311	-0.00263
				47.5	-0.000242916	-0.000823945	-0.000661402	7.61067e-05	0.00387
				47.6	-0.00154	-0.00171	0.000757525	0.000140528	-0.00109
				47.7	-0.000496088	-9.15079e-05	-0.000243873	0.000105903	-2.98776e-05
				47.8	0.000801926	0.000306833	0.00166	0.000150444	-0.000191626
				47.9	0.00209	0.000566344	0.0022	-0.00118	-0.00113
				48	0.000431796	0.000464799	0.000318139	0.00067417	0.000459734
				48.1	4.79161e-05	0.000338476	-0.000102355	-0.000194401	0.000201059
				48.2	-0.00109	-0.000403516	-0.00251	0.00143	-0.00139
				48.3	0.000350577	0.000735196	-0.00154	-0.000488856	-0.00126
				48.4	-0.00165	0.000228941	-0.002	-8.41084e-05	0.00256
				48.5	-0.000227355	-0.00136	0.00225	-0.00137	0.000280718
				48.6	-0.000161474	-0.000908679	0.00115	-0.00117	0.00204
				48.7	0.000670494	-0.000334615	0.000875944	0.00112	-0.000559301
				48.8	0.0008461	0.000658394	0.00121	0.00201	-0.000940153
				48.9	0.000559272	0.00119	-0.00197	-0.000241284	-0.00139
				49	0.000416217	0.000333492	0.00127	-0.00035749	-0.00117
				49.1	-0.000336441	0.000141424	0.000339454	0.000539392	0.00042322
				49.2	-0.000364203	6.40072e-05	-0.00143	-0.00105	-0.000216533
				49.3	-0.00071903	-0.000610115	-0.000912703	-0.000933731	0.00124
				49.4	-0.000472726	-0.000911425	-0.00186	0.000286223	0.00119
				49.5	-9.50179e-06	2.94802e-05	0.00159	-8.34906e-05	0.000297539
				49.6	-9.06634e-05	5.85733e-06	0.00214	-0.00012136	-0.00198
				49.7	0.000251263	-7.6019e-05	-0.00253	0.0015	0.00262
				49.8	0.000585455	0.00052267	0.00135	-0.000324746	-0.000883061
				49.9	0.000808648	0.000286265	0.00129	0.000294765	-0.000703617
				50	0.000116511	0.00125	0.00196	0.000359942	-0.000425283
				50.1	-0.000346469	-0.0014	-0.000551771	-0.00101	-0.00221
				50.2	1.26724e-05	-0.000498051	-0.00449	-0.000121255	0.000275893
				50.3	-0.000908291	0.000744416	0.000796274	-0.000635299	0.000825241
				50.4	-0.000230413	-7.33933e-05	-0.00015841	0.000808135	0.00157
				50.5	-7.17465e-05	-0.000348549	-0.00143	-0.000378568	0.00144
				50.6	-0.000713902	-0.000144981	0.00193	-0.000554723	0.000508529
				50.7	0.000740341	-5.20431e-05	-0.000171486	0.000245927	-0.00118
				50.8	0.001	8.79585e-05	0.00352	0.00137	-0.000306536
				50.9	0.000734537	4.68286e-05	0.000295254	0.000318797	-0.000421766
				51	-0.000359095	-7.37812e-05	-2.923e-05	-0.000206953	-0.00169
				51.1	9.56452e-05	0.00117	-0.00335	5.43119e-05	-0.00225
				51.2	-0.00152	-5.41466e-05	-0.000363606	-0.00106	0.00102
				51.3	0.000643383	-0.000348465	-0.000935484	-0.00109	0.00174
				51.4	-0.000841576	-0.000349688	-0.00177	0.000584701	0.00292
				51.5	0.000425937	-0.00114	0.00135	7.53021e-05	0.000846312
				51.6	-0.000113247	-8.34732e-05	0.00337	-9.68679e-05	0.000776411
				51.7	0.000647049	0.000268127	0.00114	0.00108	-0.00365
				51.8	-0.000196636	0.0021	-0.000347987	3.10782e-05	-0.00152
				51.9	0.000136378	-0.00112	-0.000316019	0.000492937	-0.000238052
				52	-0.000149421	0.000326779	0.000146728	0.00066702	-6.2419e-05
				52.1	0.000924602	-0.000227669	-0.00105	-0.00129	-0.000863812
				52.2	0.000650144	-0.000737519	-0.00547	-0.000281657	0.00237
				52.3	-0.00161	0.000465566	0.00187	-0.00101	0.000775277
				52.4	-0.000474017	0.000495173	0.00223	-0.00123	0.0025
				52.5	-0.000131801	-0.000989307	0.00138	0.00158	-0.00133
				52.6	-0.000416201	0.000104722	0.00109	0.000783028	-0.000418735
				52.7	5.9081e-05	0.000117292	-0.0006926	0.000459448	-0.0014
				52.8	0.000752428	0.00105	0.000880966	0.000496772	-0.00274
				52.9	0.00065127	-0.00109	-0.00195	0.000897638	0.00228
				53	0.0019	0.000759102	-0.00038849	-0.00125	0.000469661
				53.1	-0.000254904	-0.00102	-0.000448917	-0.00139	-0.00114
				53.2	-0.000955579	0.000531791	-0.00182	-0.000370663	0.000179095
				53.3	-0.00274	5.13305e-05	0.00188	0.000427533	0.00208
				53.4	-0.000494298	0.000598972	0.00153	-0.00133	0.000529923
				53.5	0.000577563	0.000248263	-0.000360402	0.00107	-0.000164782
				53.6	0.00153	-0.000552047	0.00057741	0.00196	-0.000264631
				53.7	0.00112	-0.00137	-0.00019942	0.000334837	-0.00325
				53.8	-0.000216897	-0.000544375	-0.00157	0.000161862	0.00289
				53.9	-0.000104733	0.00152	0.0011	-0.000254664	-0.00148
				54	-9.75785e-05	0.00051288	-0.00181	-0.00207	0.000538029
				54.1	-0.0002386	0.00040943	0.00166	-0.000921905	-0.00117
				54.2	-0.000336723	4.92342e-05	0.000857758	0.000104602	-6.29931e-05
				54.3	-0.000303669	-0.000492193	-6.45191e-05	0.00181	0.00182
				54.4	-0.000769451	-0.000226222	-0.000959852	0.000408077	0.001
				54.5	-1.02481e-05	-0.000620138	-0.00227	-0.000332474	-0.00108
				54.6	0.000291757	-0.000105641	0.000244621	-0.000436114	0.00115
				54.7	0.0012	-0.000785761	0.000358014	-0.000206558	-0.000424268
				54.8	0.000445647	0.00104	0.0033	0.000242298	-0.000946673
				54.9	-0.000195663	0.00113	0.00411	0.00117	-0.00155
				55	0.000188904	-0.000441927	-0.00523	8.16514e-05	0.000347814
				55.1	-0.000488295	0.000337242	-0.00143	-0.000630063	-0.000126627
				55.2	-0.000327289	-0.000151029	-0.00203	-0.00186	-0.000833567
				55.3	-0.000795089	-0.00068225	0.00123	-0.000648841	0.00168
				55.4	-0.000338951	-8.77304e-05	0.000431583	0.00145	0.00138
				55.5	0.000114742	-9.72157e-06	0.00138	0.000641123	0.00277
				55.6	0.000835535	-1.22296e-05	0.000957086	0.00042603	-0.00129
				55.7	0.000570059	-0.000915267	0.000781393	0.000371595	-0.000841722
				55.8	-0.000372823	0.00104	-0.000542393	1.50221e-05	-0.00465
				55.9	0.00113	0.000498449	-0.00171	-0.000325349	-2.55723e-05
				56	-0.000286833	0.000125442	-1.37215e-05	-0.000303304	0.000298333
				56.1	-0.000749197	-5.16943e-05	-0.000496946	-0.00121	0.00192
				56.2	-4.11212e-05	-0.000192169	0.00143	-0.000605585	0.00162
				56.3	-0.000723092	0.000257635	-0.00134	0.000948341	0.00161
				56.4	-0.000259873	-0.000220073	-0.000368225	0.000787128	-0.000620699
				56.5	-0.000831848	-0.000690177	0.000224914	3.05568e-05	-0.000285146
				56.6	0.00102	-0.00118	0.00123	2.64177e-05	-0.00125
				56.7	0.00191	0.000317052	0.00102	-0.000280127	-0.00117
				56.8	-0.000132471	0.0014	0.000109176	0.00063103	-0.000972005
				56.9	-4.74465e-05	0.00075151	0.000224976	0.000194295	0.000399717
				57	-0.000949331	0.000573566	-0.00239	0.000306899	0.000861669
				57.1	0.000310166	-0.000665976	-0.000525223	-0.00126	-0.000135558
				57.2	-0.000847579	-0.00147	-0.000368759	-0.00237	0.00182
				57.3	-0.000239114	0.000313991	0.00138	0.000617688	-0.00066686
				57.4	-0.000519202	0.000236133	0.00076635	0.00214	6.76681e-05
				57.5	0.000339666	-0.000210868	-0.000264757	0.00111	0.00226
				57.6	0.00132	-0.000292897	-0.000272569	-0.000626763	-0.00198
				57.7	-0.000539665	-5.84197e-05	0.00015032	0.000206965	-0.00261
				57.8	0.000786289	0.000524626	-0.000739316	-0.000480247	0.00058277
				57.9	0.00070115	0.000886981	0.00204	-0.0016	0.00101
				58	-0.000739059	0.000392284	0.000614528	0.001	-0.000274416
				58.1	-0.000303589	-0.000507025	-0.00236	0.000560831	-0.00124
				58.2	-0.000956425	-3.8408e-06	-0.00137	-0.00111	0.00183
				58.3	-0.000757262	-0.00165	4.22882e-05	-1.82977e-05	0.000601322
				58.4	-7.46225e-05	-5.28224e-06	0.00144	-9.86591e-05	0.00188
				58.5	0.000636412	-5.61573e-05	-0.000538977	0.00142	-0.00116
				58.6	0.000876386	0.00113	0.00102	-3.38119e-05	-0.00222
				58.7	0.00223	0.000773034	0.000826052	-0.000224606	0.000957578
				58.8	-0.00149	-7.73224e-05	0.00137	0.000487624	1.15261e-05
				58.9	-0.000785976	-0.000179736	-0.00255	-0.000712447	-0.000857484
				59	0.000317194	-0.000531453	4.41571e-05	-0.000225259	-0.0011
				59.1	-0.00113	-0.00043898	3.14724e-05	-0.00114	-0.00161
				59.2	0.000183966	-0.000638237	-0.00166	0.00111	0.00358
				59.3	0.000134686	0.0015	0.000677577	-0.000439637	0.0018
				59.4	0.00040278	-0.000320818	-5.03588e-05	0.000375662	0.000674369
				59.5	-0.000581442	0.000260376	0.000852954	0.000300771	0.000703955
				59.6	0.00011277	0.000255663	0.000483346	0.000352263	-0.00278
				59.7	0.00121	-0.00139	0.00136	9.60889e-07	-0.00284
				59.8	0.000425135	-0.000420733	0.00104	0.000201675	0.00135
				59.9	3.49975e-05	0.00122	-0.00207	-0.000895242	-0.00233
				60	-0.00131	0.000332231	-0.00183	0.000595715	0.00123
				60.1	0.000240354	0.000185494	-0.000374614	-0.00064972	0.00236
				60.2	-0.000433062	0.000214026	-0.00028805	-0.000526306	2.17441e-05
				60.3	-0.00104	-0.000580969	0.000756418	-0.000111739	0.00236
				60.4	-0.000619767	-0.000263845	0.00157	0.000479222	0.000384405
				60.5	0.00189	-0.000399464	0.00295	-1.74519e-06	-0.000858976
				60.6	0.00173	-6.905e-06	-0.00428	0.000973067	-0.00298
				60.7	0.000216075	-0.000518664	-9.51246e-05	0.00239	-0.00248
				60.8	-0.000716333	0.000548031	0.00227	-0.00278	0.00111
				60.9	-0.00175	6.32811e-05	-0.000904202	-0.00137	0.000580207
				61	-0.000236065	0.00176	-0.000657084	0.000839013	4.11258e-05
				61.1	-0.000150602	0.000638441	0.000731406	0.000102997	0.00127
				61.2	0.000263761	-0.00109	-0.00141	-0.000467454	0.00398
				61.3	0.00122	-0.00193	-0.000294349	0.000817757	-0.000989492
				61.4	0.000171125	-0.000394796	0.00118	-0.000346101	-0.00133
				61.5	-1.67664e-05	0.000168401	-0.00134	0.000132705	-0.00133
				61.6	-0.00154	0.000797531	0.00212	0.000790445	-0.00195
				61.7	0.00103	0.000530018	0.000425969	-0.000400888	-0.000643526
				61.8	0.000206949	0.000672816	0.00109	0.000483038	-0.000267543
				61.9	-0.000100308	0.000192671	-0.000582541	-2.59601e-05	0.00256
				62	-0.000152729	-6.28289e-05	-0.00275	-0.000239185	0.00268
				62.1	-9.69272e-05	-0.00108	-0.00124	-0.00127	-0.00209
				62.2	9.96131e-05	4.67246e-05	0.00101	-0.000680107	0.000611438
				62.3	-0.000184769	-0.00024482	5.59417e-05	-0.000881025	-0.00146
				62.4	-9.9207e-06	-0.000135247	0.00331	0.00206	0.00169
				62.5	-0.000477783	-1.27813e-05	-0.00319	0.00212	-0.000112463
				62.6	0.000175567	-3.97162e-06	0.00323	0.000580571	-0.000988732
				62.7	0.000161682	0.000674123	-0.00148	-0.00125	-0.00271
				62.8	0.000817082	-0.000221873	-0.000934479	-0.00113	-2.38708e-05
				62.9	0.00045026	0.00121	0.000965873	-0.00157	0.0017
				63	9.35276e-05	7.01484e-05	-0.000243535	8.05171e-05	0.00364
				63.1	-0.000799705	-0.00119	-0.000600082	0.000487043	-0.00152
				63.2	-0.00101	-0.00042276	-0.00113	0.00144	-0.000923766
				63.3	-0.000868344	-0.000352526	2.12244e-05	-0.000468761	-0.00103
				63.4	0.000471037	0.000232536	-0.00117	0.000245482	-0.000904699
				63.5	0.00115	9.27424e-05	0.00509	0.00137	0.00412
				63.6	0.00117	0.000432536	-0.00176	-0.0013	-0.000585862
				63.7	-0.000933621	4.02719e-05	0.000485411	-7.16395e-05	-0.00266
				63.8	-0.000485672	0.000496687	-0.000178001	-0.00112	-0.00181
				63.9	0.00139	0.000386382	-0.00141	0.000106587	0.000590897
				64	-0.000750249	-0.00105	-0.000192723	0.000862154	0.00222
				64.1	-0.000199075	4.4148e-05	-4.01101e-05	-5.56287e-05	-3.87719e-05
				64.2	-0.00104	0.000474144	-0.00142	-8.25454e-05	0.000435489
				64.3	-9.80032e-05	-0.000248788	0.000793837	0.000204172	0.00119
				64.4	-0.000387498	-0.000570372	0.000570575	-0.000347447	-0.000498664
				64.5	0.000584531	-0.00087729	0.00151	0.000612008	-0.000348266
				64.6	0.0017	0.000166922	0.00062569	-0.00076281	-0.00164
				64.7	0.00012184	0.00168	-9.62997e-05	0.000764476	-0.000799457
				64.8	0.000179696	0.000604383	-0.000476302	-0.000358279	-9.55993e-05
				64.9	-0.000965876	3.07062e-06	-0.00157	0.00081733	0.000691126
				65	-0.000228123	-0.000653874	0.000707151	-0.000799004	-0.00054329
				65.1	-0.000552446	-0.000563754	-0.0015	-0.000588803	0.00187
				65.2	-0.000921065	-0.000621488	-0.00112	-0.00108	0.000618116
				65.3	0.000211224	0.000239409	0.000669816	0.000559736	0.00221
				65.4	0.00088441	-0.00016867	0.00271	0.00211	-0.00174
				65.5	0.000783788	0.000294958	0.00144	-0.00027893	-0.001
				65.6	1.84757e-05	-0.000198566	-0.000604777	0.000500854	-0.00214
				65.7	0.000379155	0.000428276	-0.0021	-0.00127	-0.00139
				65.8	-8.70648e-05	0.00109	0.000631881	-0.000873231	0.000732774
				65.9	-0.000277276	0.000570372	0.000817969	0.000683082	0.00248
				66	-0.000524805	-0.000668549	-0.00114	3.16145e-05	0.000267954
				66.1	-0.00101	-0.00105	-0.00254	-3.20301e-05	0.000302278
				66.2	-0.000479581	-0.000910349	0.000145854	0.000268067	0.00145
				66.3	0.000955908	-0.000567461	0.00247	-0.000814647	-0.000503997
				66.4	0.000300542	0.000633817	0.00036629	0.000448899	-0.0019
				66.5	0.000730076	0.00104	0.000900591	0.000742265	-0.00040935
				66.6	0.000519111	0.000400253	-0.000193459	8.24909e-05	-0.000512381
				66.7	-0.000334715	0.00167	0.00012743	0.000305351	-9.46747e-05
				66.8	0.000124633	-0.00118	0.000913084	-0.00164	0.000141881
				66.9	-0.00063238	-0.00131	-0.00133	0.00221	0.000703366
				67	-0.00168	-0.000124705	-0.00394	-0.00246	-0.00028175
				67.1	0.00111	-0.00036008	0.000260331	-0.000355866	0.00156
				67.2	0.000200597	0.000250979	-0.000145894	0.00186	0.000434879
				67.3	-0.000331109	0.000389038	0.00444	-0.00129	0.000852159
				67.4	0.000373162	0.000342426	-0.000305812	0.000280286	-0.0013
				67.5	0.000629727	0.000536296	0.00115	0.00166	-0.00203
				67.6	-0.0003869	-0.000813856	0.000606399	-0.000255929	-3.03517e-05
				67.7	0.000706412	0.000652995	-0.00229	-4.72009e-05	0.000472064
				67.8	0.000155989	-0.000315066	-0.00102	-0.000536857	-0.00188
				67.9	-0.00173	-0.000496871	-0.00157	-0.000873782	0.00226
				68	0.000834953	0.000541921	-0.000673045	-0.000483864	0.000571739
				68.1	-0.000535142	-0.000187116	0.00142	0.000331595	0.000225166
				68.2	-9.86311e-05	-1.75779e-05	0.00177	9.62123e-05	0.00175
				68.3	0.000600897	-0.00112	-0.000241521	0.00104	0.000388458
				68.4	-0.00024038	0.000378673	0.000566716	0.000536476	-0.0025
				68.5	-0.000967395	0.00205	0.000939263	-0.00128	-0.00106
				68.6	0.0015	-0.0012	5.89295e-06	0.000912492	-0.00134
				68.7	0.00108	-0.000382269	-0.000796517	0.000460722	0.00109
				68.8	0.000395643	0.000773481	-0.00168	-0.000796102	1.70815e-06
				68.9	-0.00201	-0.000976171	-0.00227	-0.00050481	-0.0007869
				69	-0.000318958	0.000566192	0.00161	-0.00129	0.00264
				69.1	-0.00036088	0.000388805	0.000439458	0.000853732	0.00252
				69.2	0.000138746	-0.000868274	0.000175232	0.000736543	0.000288445
				69.3	-0.000127767	-0.000233239	0.00196	-0.000417425	-0.003
				69.4	0.000547597	0.000266574	0.00159	0.000518694	-0.000910227
				69.5	0.000377802	0.000579688	-0.000110748	0.00131	-0.00421
				69.6	0.000726388	0.000121532	-0.00318	-0.000418044	0.00357
				69.7	0.00151	-0.000468051	-0.00192	-0.000133897	0.00127
				69.8	-0.00152	1.80671e-06	0.00142	-0.00109	-0.000404247
				69.9	-0.000536136	0.000180557	-0.00133	-0.00186	0.00103
				70	-0.00208	0.000435318	0.00297	0.000812766	0.00056826
				70.1	0.000191427	-0.000188986	0.00228	-0.000282043	-0.000835163
				70.2	0.00114	-0.000582942	-0.00218	0.00302	-0.00149
				70.3	0.000698777	-0.000281696	-0.00259	0.000351415	0.0021
				70.4	0.000180925	-3.98346e-05	0.00152	-0.00123	-0.00173
				70.5	0.00011258	0.000331089	-0.00135	-5.30847e-05	-0.000690777
				70.6	0.000469571	0.000145193	0.00211	-0.00156	0.00197
				70.7	-2.68363e-06	0.000590578	0.00173	-0.000232243	-0.000519241
				70.8	-0.0011	0.000144896	-0.000310472	0.000758851	-0.000737063
				70.9	2.2162e-05	-0.000552463	-0.00135	0.000585967	-0.00208
				71	-0.000299747	0.000373988	-0.00194	0.00114	0.00274
				71.1	-0.000323539	-0.000379683	-0.000203926	-0.000900078	0.00078201
				71.2	0.00012455	-0.000313319	-0.00121	-0.000446514	0.000535489
				71.3	-2.86085e-06	-0.000888284	0.00144	-0.000862808	9.78001e-05
				71.4	0.000416989	0.000102443	0.00251	-8.15837e-05	-0.00113
				71.5	0.000726843	0.00121	0.00153	0.00104	-0.000847797
				71.6	0.000928404	0.000368576	0.00156	0.00106	-0.000360553
				71.7	0.000138308	0.000393563	-0.00447	0.000390981	-0.000378572
				71.8	-0.00161	-0.000812002	-0.000299285	-0.0011	-0.000604076
				71.9	-0.000624603	0.000417168	-0.00142	-0.000983364	-0.00021749
				72	-0.000284658	-0.000542309	0.000363113	-0.000488054	0.00196
				72.1	0.000595658	-0.000738528	-0.000472187	0.000469539	0.00187
				72.2	-0.00077828	-0.000321511	0.00156	0.000363671	0.00241
				72.3	0.000445307	0.00144	0.000333675	0.000387171	-0.00274
				72.4	0.000922411	-0.000843023	0.00212	0.000482777	-0.00114
				72.5	0.000423038	0.000286774	0.00164	-0.000106677	-0.00395
				72.6	0.000918412	0.000433541	-0.00159	0.000109968	0.00162
				72.7	-0.000148676	0.000169358	-0.00273	-0.000132949	-0.000448715
				72.8	-0.000741002	0.000473491	-0.000161852	-0.000698919	0.00254
				72.9	-0.00159	-1.25346e-05	-0.0013	-0.000129649	0.000352486
				73	-0.000766292	-0.00195	-0.000212222	-0.000559718	0.001
				73.1	-8.43112e-05	0.000148328	0.00108	0.00115	0.00132
				73.2	0.000943933	0.000788981	0.00183	-0.000847873	-0.00158
				73.3	0.00055569	-8.80821e-05	0.000422957	0.000637749	-0.00151
				73.4	0.00178	-0.000204339	0.00143	-0.000276173	-0.00164
				73.5	0.000589942	0.00044732	0.00118	0.00101	0.00139
				73.6	-0.00123	0.000207042	-0.00339	0.000709434	-0.00111
				73.7	-0.000283971	0.000958802	-0.00138	-0.000836581	0.000997427
				73.8	-0.00159	-0.000365832	-0.000267688	-0.00101	0.000149715
				73.9	7.98759e-05	-0.00135	-0.000526273	-0.000178439	0.00165
				74	-0.000577396	0.000199163	-0.000163238	-0.000805575	-0.000999742
				74.1	0.000438654	-0.000750265	0.00261	0.000388614	0.00163
				74.2	0.000795751	0.00040217	0.000560967	0.00142	-0.000187515
				74.3	0.00121	0.000474172	7.79223e-05	0.000208409	-0.00246
				74.4	-0.000108331	0.000676775	0.00158	-0.000226654	-0.0006276
				74.5	0.000364248	0.00014266	-0.00177	1.93959e-05	0.000980849
				74.6	-0.000437492	-0.000184586	-0.00184	0.000516815	0.00104
				74.7	-0.000597463	-6.81154e-05	0.00142	-0.0013	-0.00085822
				74.8	-0.000499036	-0.000340588	-0.00159	0.000588657	-0.00138
				74.9	-0.000916137	-0.000183456	-0.000266046	-0.000595923	0.000783756
				75	-0.000164217	-0.00139	-0.000153834	-0.000597116	0.000988294
				75.1	0.000207372	0.00116	0.000620811	-2.01779e-05	0.00205
				75.2	0.000994221	0.000917098	0.00319	0.000232368	0.000746823
				75.3	0.00172	-0.000359022	-0.00204	0.00169	-0.00278
				75.4	-0.000294293	0.000417238	0.00141	-0.000227878	-0.00119
				75.5	-0.000221415	-0.000203633	-0.000649827	-6.26977e-05	0.000152667
				75.6	-0.000191989	-0.000590445	-0.000445952	0.000624046	0.000489001
				75.7	-0.000877793	-0.000456098	-0.000888787	-0.000645551	-0.000271906
				75.8	-0.00131	0.000312467	-0.00032285	-0.00206	-0.00305
				75.9	-0.000512206	5.34969e-05	8.5287e-05	0.000349402	0.00426
				76	0.000672108	0.000434064	-0.00132	0.000217506	0.0017
				76.1	0.00141	0.000574012	0.000212052	0.000359288	0.000622262
				76.2	0.00131	4.09615e-05	0.00133	0.000559834	-0.00145
				76.3	-0.000670921	-0.0008704	0.00239	0.000606792	-0.00149
				76.4	0.000330544	-0.00082432	0.000317514	-3.66939e-05	0.00050647
				76.5	-0.00155	-0.000149647	0.00053715	0.000798321	-0.00285
				76.6	0.0003415	0.000750682	-0.00162	-0.000879318	0.000460786
				76.7	-0.000716441	0.000865286	-0.00215	-0.000577636	0.000821132
				76.8	0.000416269	0.000478668	-0.00162	-0.000571429	0.000418419
				76.9	-0.00011387	-0.000602521	-0.00166	-0.000723164	0.000301283
				77	0.000255227	-0.000271643	0.00228	-0.000277869	0.00365
				77.1	-0.000330974	7.95443e-05	0.00119	0.00126	-0.000418696
				77.2	0.0015	-0.000807787	0.00634	0.000521509	-0.00205
				77.3	-0.00064813	-0.000452734	-0.00269	0.00094432	-0.000447815
				77.4	-0.000387418	0.000277276	-0.00279	0.000909841	-0.0016
				77.5	0.000507276	0.000454104	0.000413918	-0.00142	0.000188097
				77.6	0.000133674	0.000558676	-0.00179	-0.000503249	-0.00195
				77.7	-0.000647673	0.00123	2.19976e-05	-0.0003091	0.00167
				77.8	-0.00082987	-0.000407115	-0.00117	-0.00124	0.00131
				77.9	-8.1426e-05	-0.00062577	0.00143	-0.000493894	0.00165
				78	0.000988634	-0.00157	0.0017	0.00114	-0.000292614
				78.1	0.000812054	0.000396863	-0.00142	0.000877526	0.002
				78.2	-0.00138	-0.000162481	0.00246	0.00126	-0.000955368
				78.3	0.000761399	0.000562805	0.000333913	-0.000383026	-0.00316
				78.4	0.000118226	0.000415057	-0.00195	0.000636656	-0.000944188
				78.5	0.000141891	0.000414061	0.00119	-0.00118	-0.00187
				78.6	-0.000177174	0.000147097	-0.000305776	-0.000723297	0.000396535
				78.7	-0.000528388	-0.00014525	-0.00335	-0.000823948	0.00426
				78.8	0.000133419	-0.000235417	-0.00139	-0.000108568	0.000178798
				78.9	-1.42687e-05	-0.000567487	0.00123	-0.000395374	0.00147
				79	-0.000395109	0.000154429	0.00403	0.000803547	-0.00189
				79.1	0.000213211	-0.000532733	0.00139	0.0016	0.000223231
				79.2	7.73217e-05	0.000321779	-0.00128	0.00169	0.000539897
				79.3	-0.000272833	-0.000174904	-0.00119	-0.000744153	-0.00042693
				79.4	0.00104	0.000572413	-0.00129	-0.00143	-0.00346
				79.5	0.000486399	9.06761e-07	0.00148	-0.00124	-0.00268
				79.6	-0.000219565	0.00109	-0.00151	-0.000886445	0.000727062
				79.7	-0.000294211	-0.000442359	-0.00115	0.00168	0.00814
				79.8	-0.000527434	-0.000914663	0.00144	-0.000175107	-0.000141563
				79.9	-0.00117	2.47098e-05	0.0013	-0.000317688	-0.00161
				80	-0.000708489	-0.000331054	0.000873952	0.000705974	-0.00221
				80.1	0.0011	0.000174234	-0.00301	0.00113	-0.00102
				80.2	0.00114	1.32748e-05	0.0008737	-0.000889397	0.00147
				80.3	0.000881289	9.14151e-05	0.000131183	0.00114	-9.48565e-05
				80.4	-0.000292699	0.000106651	0.00197	-0.00161	-0.00116
				80.5	0.000398026	0.000709044	-0.00041825	-0.000439842	-0.001
				80.6	-0.000958325	-0.000146644	0.00022161	-0.00034153	0.000899807
				80.7	-0.000961012	0.000122065	-0.00127	0.000107265	0.00163
				80.8	-0.000224938	-0.000755151	-0.00195	0.000859691	0.000488186
				80.9	-0.000965723	0.000133348	-0.000703329	0.000487489	-0.000897615
				81	0.000624373	0.00015628	0.00057539	-3.84031e-05	0.000419979
				81.1	0.00158	-0.000355528	0.00195	-0.00028156	0.000705383
				81.2	0.00044933	-0.000269734	0.00146	-0.000248587	0.000233062
				81.3	0.000402846	-0.000704546	0.000965425	-3.70901e-05	-0.000619312
				81.4	-0.000470459	0.00141	-5.59739e-05	-0.00014495	-0.00311
				81.5	-0.000577901	0.000546919	-0.00084326	0.00123	-0.000595833
				81.6	6.0736e-08	0.000379527	-0.00245	-0.000752655	0.00113
				81.7	-0.00143	-0.000534574	-0.000754647	-0.000849215	0.000621058
				81.8	0.000436565	-0.00075477	-0.00171	0.000296538	0.00175
				81.9	0.000223376	-0.000212579	0.000624759	-0.000826822	0.00239
				82	-0.000227593	0.000387828	0.00363	0.00067873	-0.000158586
				82.1	0.00106	-0.000776626	0.000397818	0.00136	-0.000895132
				82.2	0.000381674	0.000613169	0.00172	0.000119531	-0.00306
				82.3	0.000217435	-0.000312424	3.564e-05	0.00013155	-0.000452975
				82.4	-0.000135095	2.23184e-05	-0.00316	-0.00213	-0.00211
				82.5	-0.000531942	0.00108	-0.00156	0.00114	0.00245
				82.6	-0.000795907	0.000635725	0.000622372	-0.000159496	0.000206831
				82.7	0.000595472	-0.000629278	0.000316779	-0.00116	0.00136
				82.8	-0.000749812	5.74951e-06	0.000464899	0.000919474	0.00116
				82.9	-0.000161052	-0.000870086	-0.0015	0.000941565	0.000912372
				83	0.000203732	-0.000820392	0.000777352	-0.000749129	0.000374175
				83.1	0.000755192	-3.70576e-05	0.00248	-0.000461287	-0.00263
				83.2	0.000415275	-7.2178e-05	0.00113	0.00122	-0.00151
				83.3	0.000486577	0.00106	-0.000923058	3.35842e-05	-0.000826421
				83.4	0.000294518	0.00123	-0.00264	-0.00061456	-0.000929732
				83.5	-0.00073182	-6.07808e-05	0.0021	-0.000977528	0.00232
				83.6	-0.000632712	0.000371157	-0.00125	0.000848372	0.0018
				83.7	-0.00221	-0.000765969	-0.00134	0.000973222	-0.00132
				83.8	0.00167	-0.00142	-0.00127	-0.00176	0.00195
				83.9	0.00075321	-0.000347706	0.000768133	0.000314579	6.36227e-05
				84	-0.000227977	-0.000497226	0.00291	-0.000138877	-0.000255234
				84.1	0.000282391	0.00079624	0.000517144	0.00079362	-0.000304676
				84.2	0.000697684	0.0015	0.000287236	0.000580544	-0.00366
				84.3	-0.000329943	-0.000142268	0.000194591	-0.000275074	0.000779727
				84.4	-0.000271988	0.000612026	-0.00119	-0.000348183	0.000858515
				84.5	-0.000113227	-0.000481663	-0.00117	0.000594837	-0.000552047
				84.6	-0.000784717	-0.000415856	0.000157442	-0.00144	0.00125
				84.7	0.000390615	-0.000212925	-0.00208	0.000595217	-4.69978e-05
				84.8	0.000137419	-0.000386791	-0.000790072	-0.000246871	0.00173
				84.9	-0.000163873	-0.00133	0.0023	-0.000194889	0.000968683
				85	-0.000611216	0.000240514	0.00196	-4.14216e-05	-0.000718466
				85.1	0.00059499	0.00141	0.000932231	0.000939398	-0.001
				85.2	0.000809517	0.00213	0.000188505	-0.000216915	-0.00281
				85.3	0.000367902	-0.000941171	-0.000252821	0.000803861	-0.000202552
				85.4	-0.000654097	-0.00129	-0.00145	1.8489e-05	-0.000272477
				85.5	0.000718665	-0.00052932	-0.00367	9.3816e-05	0.00149
				85.6	-0.000244837	-6.97226e-05	0.00218	-0.00125	0.00095175
				85.7	-0.00192	0.000821871	0.000669261	-0.00268	0.00168
				85.8	-0.000303336	0.000227299	-0.00104	0.00229	0.00101
				85.9	0.000805212	-0.000249408	0.00025676	0.00122	-0.000320469
				86	0.000411326	-0.000640159	0.00117	-0.000589258	-0.00103
				86.1	0.000498477	0.000731978	0.00132	0.00040099	-0.00175
				86.2	0.000136295	-0.000424521	0.00112	0.000219854	-0.00438
				86.3	0.000611555	0.000819107	-0.000135659	-8.55102e-05	0.00242
				86.4	0.00115	-0.000994372	-0.00329	5.9503e-05	0.00275
				86.5	-0.00165	0.000506087	0.000214172	-0.00049112	6.53789e-05
				86.6	-0.0012	-1.88125e-05	-0.00245	-0.000997036	0.000888228
				86.7	-0.00163	0.000511629	0.00289	-0.000127731	0.00114
				86.8	0.000998922	-0.000119005	0.000257912	0.000293538	-0.00126
				86.9	0.00131	-0.000538802	-0.00152	0.000407507	-0.00162
				87	0.000842521	-0.000626162	0.00143	0.000752205	-0.00196
				87.1	5.14129e-05	-0.000247082	0.00213	0.000128249	0.0025
				87.2	-0.000177723	0.000470902	6.38871e-05	-8.08098e-05	-4.16003e-05
				87.3	-0.000153964	0.00115	-0.00134	0.000516764	0.000278774
				87.4	-0.000533978	-3.56903e-05	-0.000674912	-0.00040052	7.93288e-05
				87.5	6.63707e-05	-0.000313887	-0.000295072	-0.00166	-0.000547001
				87.6	-0.00013767	0.000388574	-0.00151	0.000285871	-0.00257
				87.7	-0.000290141	-0.000900826	0.000187723	6.09455e-05	0.00188
				87.8	-0.000519647	0.000165916	0.000287091	0.000167526	0.00285
				87.9	0.000245691	-0.00092431	0.0003081	0.00112	0.00054293
				88	0.000356294	0.000764373	0.000909891	-0.000481468	-0.00209
				88.1	0.000353129	-0.000215489	0.00055033	-0.00020654	-0.000122981
				88.2	0.000227644	0.000451961	0.00338	8.86093e-05	-0.000989605
				88.3	0.00124	0.00036867	-0.000831851	0.000723942	-0.000698772
				88.4	0.000385874	-0.000730315	-0.00244	0.00144	0.000128911
				88.5	-0.00137	0.00115	-0.00405	-0.0022	-0.00119
				88.6	-0.0019	0.000214247	0.00032663	-0.00194	0.00137
				88.7	-0.000619321	-0.00113	0.00106	0.0001068	0.00222
				88.8	-4.1702e-05	-0.000542439	0.000998546	0.00104	0.00149
				88.9	0.00221	2.14882e-05	0.00209	0.00153	0.00253
				89	0.000925033	7.45172e-05	0.00071346	0.000405028	-0.00594
				89.1	-0.000203412	3.46131e-05	0.000404484	-0.000227605	-0.00153
				89.2	0.000161078	0.000339136	-0.000473485	-0.000200283	-0.000251312
				89.3	-0.000849942	0.000872559	-0.0009041	-0.000482833	0.000947861
				89.4	0.000343756	8.43349e-05	-0.00217	-0.000548769	0.000532243
				89.5	-6.66901e-06	-0.000413567	5.24728e-05	-0.000613192	0.00124
				89.6	-0.00174	0.000185499	-0.00105	0.000740184	0.000589897
				89.7	-0.00051348	-0.000887714	0.00103	-0.000177826	0.000840947
				89.8	0.000552296	4.73283e-05	0.00118	6.91723e-05	0.000643106
				89.9	0.00127	-0.000670512	0.000720077	-0.000101426	-0.00173
				90	0.000107177	-6.60944e-05	0.000133633	0.00103	-0.000503747
				90.1	0.00067666	0.000742541	0.0018	-0.000260737	-0.00169
				90.2	0.000469162	0.000791979	-0.000700468	0.000630239	0.000446491
				90.3	-0.000215788	0.000195116	-0.00219	-7.40461e-05	-0.000637461
				90.4	-0.000353859	0.000788873	-0.000244786	-0.00111	0.00067215
				90.5	-0.00182	-0.00113	-0.000436964	0.000129316	0.00147
				90.6	-0.000528065	-0.000990798	-0.00041496	-0.0022	0.00167
				90.7	0.000127891	-0.000240138	-0.00086892	0.00165	-0.000322833
				90.8	0.000211873	-0.000173848	0.00215	0.00123	-0.000548865
				90.9	0.00166	0.000818392	0.00113	-0.00054543	-0.000870475
				91	0.000251224	0.0005224	-4.88149e-05	0.00096296	-0.00166
				91.1	0.00114	0.000173792	0.00144	-0.000683965	0.000344649
				91.2	-0.000478577	-0.000190103	-0.000376078	-0.000707755	0.00073059
				91.3	-0.00103	-0.000279916	-0.00321	0.00105	-0.000610319
				91.4	-0.000484941	7.62256e-05	0.00152	-0.00042074	0.00147
				91.5	-0.00107	0.000282701	-0.00129	-0.000669302	-0.000597088
				91.6	-0.000190482	-0.000115145	-0.00104	0.000244058	-0.000186253
				91.7	0.000251242	-0.0014	0.000389074	-0.000749078	0.000287062
				91.8	0.00030943	0.000925628	-3.02903e-05	0.000338822	0.000630913
				91.9	0.00117	0.000386827	0.0037	-0.00134	0.00189
				92	0.00273	-0.00029583	0.000148623	0.00372	-0.00108
				92.1	-0.00192	0.000197623	-0.000945858	0.000256786	-0.00317
				92.2	-0.00125	0.000296148	0.000907815	-0.00196	-0.000718541
				92.3	0.000134533	-0.000177967	-0.00265	8.44824e-05	0.000232836
				92.4	-0.00096797	-0.000332203	-0.000431342	0.000250271	0.00229
				92.5	-0.000325604	-0.000384389	-0.00107	-0.00149	0.00118
				92.6	0.000514719	0.00133	0.00104	-0.000273655	-0.000410713
				92.7	0.000322262	-0.0012	-0.000276564	0.000576539	-0.000998886
				92.8	0.000980326	0.000611644	0.00123	0.000190348	0.00167
				92.9	0.000878905	-9.78922e-05	4.16486e-05	0.00107	-0.000904781
				93	-0.000977777	-0.0005825	0.00189	0.000233023	-0.00075535
				93.1	5.55069e-05	-0.000108466	-0.000671463	0.000449192	0.000314308
				93.2	-0.00118	0.000692325	0.00101	0.000185735	-0.00138
				93.3	0.000236116	0.00018708	-0.000870532	-0.00184	-0.00143
				93.4	0.000405938	-0.000518921	-0.00204	0.00037299	0.00187
				93.5	0.000851677	0.000361649	-0.00273	-0.000938605	0.000614264
				93.6	-0.00106	0.000483129	0.000109865	-0.000100753	0.000719363
				93.7	-0.00157	-0.000183396	0.00202	5.54697e-05	0.00163
				93.8	0.00165	-0.000260812	0.000851194	0.000739687	-1.42225e-05
				93.9	0.00183	-0.000661694	0.00376	0.000509739	-0.000587145
				94	-0.00204	-0.000381652	0.000202105	0.00229	-0.00215
				94.1	0.000643947	-0.000245701	-0.00192	-0.00158	-0.00284
				94.2	0.000418043	0.000669531	-0.000679579	-0.00105	0.000908061
				94.3	-0.000355428	0.000697836	-0.00276	0.000513222	0.0011
				94.4	-0.000791226	0.00166	-0.00105	-0.000658735	0.00177
				94.5	-0.000439053	-0.000918231	-5.22087e-05	-0.000831972	0.00285
				94.6	0.00079791	-0.000619914	0.00165	-0.000106834	-0.00208
				94.7	0.000246559	-0.00117	0.00391	2.05918e-05	-0.00125
				94.8	0.000670245	-0.000163014	-0.00198	0.000352511	0.000610121
				94.9	-0.00232	3.08088e-05	0.000835337	0.00284	-0.000614751
				95	0.00127	0.000227347	0.000120487	-0.000641052	-0.000953188
				95.1	0.00096987	0.000476363	-0.00199	0.000542079	0.000564182
				95.2	0.000176843	0.000948131	0.000304654	-0.00111	-0.000201063
				95.3	-2.97622e-05	0.000355005	0.000513471	-0.00125	-0.000751421
				95.4	-0.000909002	-0.000143864	-0.00152	-0.00107	0.00157
				95.5	-0.000222384	-0.00066072	-0.00201	-0.00066283	-0.000228012
				95.6	-0.000713019	-0.000784389	0.000669724	-1.78578e-05	0.0022
				95.7	4.32514e-05	0.000104931	0.00551	0.00237	-0.00147
				95.8	0.000554164	-0.000505331	-0.000684769	0.00175	0.000979437
				95.9	0.000343559	0.000318302	-0.00146	0.00196	-0.00148
				96	0.000580964	0.000313297	-0.00149	-0.00354	-0.00276
				96.1	0.000102668	0.000293472	-0.000436786	-0.00114	-5.09752e-05
				96.2	0.000259219	0.000504369	0.000886275	-1.2015e-05	0.00318
				96.3	-0.000319237	0.00031762	0.000727313	-0.000554423	0.00185
				96.4	-0.00057919	4.68734e-05	-0.00165	0.00117	-0.00114
				96.5	-0.000430886	-0.00121	0.000792886	-0.000451895	-0.00401
				96.6	-0.000452909	0.000511984	0.000527455	0.000546097	0.00247
				96.7	-0.000355792	-0.00030339	6.80638e-05	0.000695493	0.000437516
				96.8	0.000127003	-0.00126	-0.00101	0.000468217	0.00127
				96.9	0.00127	0.000366265	-0.000111823	-0.00132	0.000659279
				97	0.000923646	0.000891581	0.000601243	0.00121	-0.00168
				97.1	0.000648791	0.000366495	0.000870851	-0.000226887	-0.00103
				97.2	-0.000728	0.000732888	0.00109	-0.000683383	-0.0017
				97.3	-0.00103	-0.000280519	-9.54231e-05	-0.001	0.000545924
				97.4	-0.000234756	0.000277601	-0.00207	-0.000471445	0.001
				97.5	-0.00085553	-0.00105	-0.000644279	0.000789652	0.0026
				97.6	-0.000276043	-0.000770958	-0.00106	0.000713974	-0.00133
				97.7	8.05548e-05	0.000273177	-0.000563491	0.000592606	0.000330657
				97.8	0.0012	-0.000420171	0.00186	0.000605555	0.000722955
				97.9	0.00103	0.000636067	0.00188	-0.00071333	-0.000559169
				98	0.000655104	0.000423165	0.00195	0.000267049	-0.000446855
				98.1	-0.000252429	0.00014067	-0.000276074	-0.00178	-0.00238
				98.2	-0.00125	0.000379832	-0.000987843	0.000469913	-0.00063374
				98.3	6.20522e-05	0.000571841	-0.00249	-0.000544832	0.000806814
				98.4	-0.00111	-0.000352566	-0.00311	0.00133	0.00144
				98.5	-0.000375233	-0.00119	0.000322215	0.000257848	0.000904594
				98.6	0.00050971	-0.000274133	0.00364	5.42399e-05	0.00167
				98.7	0.000289608	-0.000415658	-6.37936e-05	-0.00202	-0.000110533
				98.8	0.0012	-6.45207e-05	0.00154	0.00157	-0.000333274
				98.9	-0.000217857	0.000812769	1.12387e-05	0.000559047	-0.00252
				99	0.000343799	0.000975861	-0.000285856	-9.03525e-05	-0.00107
				99.1	0.000346934	0.000294695	-0.000551151	1.99116e-05	-0.00138
				99.2	-0.000654657	1.74987e-05	-0.00117	-0.000803952	0.00152
				99.3	-0.000622766	-0.000594996	-0.000209603	-0.000524802	0.00219
				99.4	-0.000447282	-0.000584773	-0.00138	0.000223128	0.000753521
				99.5	-0.000533758	-0.000296985	0.00129	-4.31e-05	-0.000875557
				99.6	0.000130969	-0.000393338	0.000596942	-1.23299e-05	-0.000160551
				99.7	0.000294846	0.00066666	-0.00207	0.00165	0.00112
				99.8	0.000959968	-0.000325549	0.00277	-0.00105	0.0001778
				99.9	0.000416588	0.000312373	0.00136	0.000215342	-0.00159
				100	0.000560276	0.00156	0.00126	1.24932e-05	-0.00109
				100.1	9.64446e-05	-0.00109	-0.00277	-0.000415241	-0.00203
				100.2	-0.000631948	-0.000499169	-0.00206	0.000152096	0.000941086
				100.3	-0.00119	0.000735217	0.00119	-0.000128098	0.00285
				100.4	-0.000706845	-0.000399414	-0.000207859	0.000872326	0.000326707
				100.5	-0.000279764	-7.01773e-05	-0.00173	-0.00203	0.000251346
				100.6	0.000195741	-0.000158872	0.0011	0.000951893	-0.000636677
				100.7	0.000893246	-0.000633713	0.00108	-0.00114	-0.00015844
				100.8	0.00154	0.000191183	0.0013	0.00239	0.00164
				100.9	0.000561782	0.000247079	0.000957428	-6.20303e-05	-0.00185
				101	-0.000312581	0.000835949	0.000349018	1.472e-05	-0.00167
				101.1	-0.00127	0.00032779	-0.00258	-0.000210531	-0.00208
				101.2	-0.000830766	-0.000568323	0.000139242	-0.000539966	0.00125
				101.3	0.00010127	0.000322394	-0.00147	-0.00108	0.00198
				101.4	-0.000678207	-8.1497e-05	-0.00111	0.000523214	0.00103
				101.5	0.00117	-0.00102	0.00151	-0.000926824	0.0024
				101.6	0.000261803	-0.000727296	0.000175636	0.00104	-0.000499706
				101.7	-0.000492128	9.25434e-05	0.000995881	0.000161962	-0.00117
				101.8	-0.000267733	0.00122	0.00232	0.0006121	-0.00245
				101.9	0.00191	0.00102	-0.000198786	0.000781526	-0.00139
				102	-6.36542e-05	-0.000251504	-3.69579e-05	0.000242168	-0.00081063
				102.1	-0.00029791	-0.000113517	-0.00207	-0.00091826	0.00207
				102.2	-0.00189	-0.00143	-0.00516	-0.000915004	0.00119
				102.3	0.000557419	0.000180522	0.00348	-0.000856036	0.000727492
				102.4	0.000186282	0.000589475	0.00328	-0.00106	0.00092166
				102.5	-0.000482291	-0.000256686	-0.0018	0.00175	-0.000320391
				102.6	0.000288938	0.000204008	-0.000489628	0.000777414	-0.000232761
				102.7	-0.000321923	0.000149401	0.00124	0.000300442	-0.00104
				102.8	0.000260145	0.000678507	1.41241e-05	0.000787261	-0.00113
				102.9	0.00107	-0.00217	-0.000651966	0.000158753	-0.001
				103	0.00181	0.00171	1.54752e-05	-0.000713278	0.000470695
				103.1	-0.000767319	-0.000746571	0.0011	-0.00171	0.000811776
				103.2	-0.00125	0.000768564	-0.00178	0.000148474	0.00082676
				103.3	-0.00286	-0.000320423	-0.000151389	-0.00104	0.0014
				103.4	0.000687656	0.000265159	0.00144	0.000659719	-0.000378549
				103.5	0.00111	0.000286633	-0.00144	0.00121	-0.000576844
				103.6	0.000687783	-0.000428326	-0.00122	0.000949247	0.000217646
				103.7	0.000365386	-0.000548717	0.00137	0.000264006	-0.00298
				103.8	0.000641066	-0.00116	0.00211	-2.94101e-05	0.00281
				103.9	-1.75773e-05	0.000965538	-0.00131	-0.00075898	-0.00198
				104	-0.000369656	0.000597967	0.000694903	-0.00124	0.00205
				104.1	-0.000444936	0.000493628	0.002	-0.0013	-0.000949206
				104.2	-0.00068495	0.000713252	-0.00302	0.00125	0.000172651
				104.3	0.00016852	-0.000489085	-0.00154	0.00152	-0.000880261
				104.4	-0.00071459	-0.000584761	0.000657912	-0.000269338	0.00159
				104.5	0.000162663	-0.000720497	-0.000921783	0.000294985	-0.00166
				104.6	0.000472506	-0.000535861	-0.000509973	-0.000820931	0.00163
				104.7	0.000662498	0.00031442	0.00278	-0.000940494	0.000908959
				104.8	0.000638584	0.000643361	0.00148	0.000351033	0.000674367
				104.9	-0.000219753	0.000486854	0.00237	0.00142	-0.00239
				105	-1.95283e-05	-0.000113816	-0.00336	0.000645427	-0.0018
				105.1	0.000424815	-0.000201622	-1.22255e-05	-0.000778588	0.000572903
				105.2	-0.00123	0.000862099	-0.00361	-0.00127	-0.00142
				105.3	-0.00127	-0.000587762	0.00138	-0.000836569	0.00179
				105.4	9.08095e-06	-0.000329975	-0.000969159	0.000842165	0.00203
				105.5	0.00070092	1.0757e-06	0.00207	0.000311712	0.00268
				105.6	0.000717482	-0.00036661	0.000613583	0.000480754	0.000654141
				105.7	0.000589379	-0.00102	0.00115	0.000890147	-0.00408
				105.8	0.0002947	0.000597571	0.000172452	-0.000491537	-0.00372
				105.9	-9.81319e-05	0.000966488	-0.00037855	-3.68083e-05	0.00131
				106	-0.000117627	0.000925816	-0.00111	-0.000794657	8.52804e-05
				106.1	-0.00105	-0.000107875	-0.000942242	0.000193743	0.0018
				106.2	0.000425749	-0.000468199	0.00104	-0.000418462	0.00101
				106.3	-0.000356459	-0.000831655	-0.00169	-0.000132365	0.000136897
				106.4	-0.000539019	1.77299e-05	0.000191062	0.000552961	0.000564652
				106.5	-0.000783236	0.000252912	0.000399525	-0.000575134	-0.000254646
				106.6	0.00113	-0.000781438	0.000642204	0.000899337	-0.000675586
				106.7	0.00145	0.000127131	0.000837032	-3.94174e-05	-0.000436954
				106.8	3.54385e-05	0.000566339	0.000937652	0.000568396	-0.0013
				106.9	-0.000228484	-0.000182683	0.000908705	-0.000153533	0.000277914
				107	0.000295372	0.00132	-0.00296	0.000296936	-0.000485214
				107.1	-0.00102	0.000196732	0.000233965	-0.00123	0.00105
				107.2	-0.000474103	-0.000797769	-0.000591266	-0.00138	9.14022e-05
				107.3	-0.00024813	-0.000694492	-4.1697e-05	0.000137007	0.000814168
				107.4	-0.000825129	-0.000248449	0.000609146	0.0017	0.00136
				107.5	0.000447519	-7.99343e-05	-0.00105	0.00131	-0.00159
				107.6	0.00132	-6.24806e-05	0.00064258	-0.00137	0.00145
				107.7	9.36274e-06	0.000650493	0.000765637	0.00031712	-0.00263
				107.8	0.00127	0.000219242	0.00123	-0.00048775	0.000416524
				107.9	-0.000787298	-0.000146264	0.00126	-0.000547627	0.000699584
				108	0.000265046	0.000394083	-0.000585795	0.000665063	-0.00315
				108.1	-0.000911426	-0.00018147	-0.00218	0.000986795	0.00188
				108.2	-0.000554021	0.000233823	-0.00191	-0.00109	0.0012
				108.3	-0.000950482	-6.05365e-05	-0.000506521	-0.000632288	0.000804801
				108.4	-0.000267972	-0.000747182	0.00193	-0.000355354	0.00137
				108.5	0.000802138	-0.000356364	-0.00037118	0.00097012	-0.00211
				108.6	0.000899097	-0.000168726	0.00224	-0.000353589	-0.000261244
				108.7	0.00193	0.000429944	-0.000413295	0.00109	0.00215
				108.8	-0.000749548	0.000650525	0.00081698	3.54319e-05	-0.0029
				108.9	-0.000469083	-0.000134342	6.2179e-05	4.96674e-05	-0.00112
				109	-7.3819e-05	0.000368484	-0.00152	-0.000134461	-0.0014
				109.1	-0.00137	0.000640706	-0.000313498	-0.00113	0.00208
				109.2	-0.000592931	-0.00103	-0.000919467	-0.000152153	0.00308
				109.3	0.000532915	8.75433e-05	-0.00042174	-0.00016737	0.000223714
				109.4	5.42893e-05	-0.00107	0.000507162	0.000139916	-0.00103
				109.5	-0.000192597	9.20602e-05	-0.000727991	0.000249108	0.000129657
				109.6	0.00126	0.000966421	0.00219	0.00114	-0.000995503
				109.7	0.000758441	-0.000630872	0.000877699	-0.000224995	-0.000539015
				109.8	0.000319757	0.000247443	0.000593058	0.000101596	-0.000160003
				109.9	-0.000515189	0.00077224	0.000427195	0.00052243	-0.00133
				110	-0.000377376	-0.000128805	-0.00139	-0.000895048	4.76591e-05
				110.1	-0.000975865	0.000148704	-0.00214	-0.000605808	0.0016
				110.2	-0.00108	-0.000266306	-0.000487872	-0.000553105	-0.000113119
				110.3	-0.000890749	-0.000327994	-0.000916447	9.38683e-05	0.00187
				110.4	0.00143	-6.961e-06	0.000175519	7.97081e-05	0.000181187
				110.5	0.00206	-0.000908943	0.00382	4.92431e-05	0.00119
				110.6	0.000533981	0.000389418	-0.000728268	0.000727799	-0.00212
				110.7	-0.000261526	5.28436e-05	0.000157278	0.00322	-0.00225
				110.8	-0.000778241	0.000320887	0.00214	-0.00258	-0.00115
				110.9	-0.00135	0.000265734	-0.000850596	-0.00115	-5.97245e-05
				111	0.000365761	0.000920068	-0.00251	0.000741626	0.000725206
				111.1	-0.000200691	0.000984589	-0.00106	-0.001	0.00188
				111.2	0.000206152	-0.00162	-0.00112	-0.000564304	0.00479
				111.3	0.000245627	-0.00177	-0.000462788	0.000700284	-0.00223
				111.4	-0.000518333	0.000159288	0.00225	0.000342741	-0.00261
				111.5	0.000466381	0.000472323	0.00169	-0.000247768	-0.00021571
				111.6	0.00131	0.000796539	0.00228	0.00209	-0.000690199
				111.7	-0.000151472	-0.000136511	-0.0014	-0.000428744	-0.000336325
				111.8	-0.00102	0.000524392	-0.000977788	-0.000196159	0.000333225
				111.9	-0.000414303	0.000554411	4.41387e-05	-0.000676121	0.000260842
				112	0.000199853	-8.57423e-05	-0.0026	-0.000498859	0.00102
				112.1	0.000665251	-0.000842966	-0.000430208	-0.000798937	0.000654127
				112.2	-0.000228532	-0.000626393	0.00118	-9.63825e-05	-0.00118
				112.3	-8.13771e-05	2.69435e-05	-0.000757692	-0.000512097	0.00135
				112.4	-0.00134	0.000173204	0.00333	0.000645413	4.67248e-05
				112.5	0.000678742	1.38615e-05	-0.000836915	0.00282	-0.000767759
				112.6	0.000101644	0.000326675	0.000304487	0.000917644	0.00139
				112.7	0.000647119	6.67647e-05	-0.000222379	-0.00193	-0.00342
				112.8	0.00154	5.96652e-05	-0.00127	-0.000723012	-0.00251
				112.9	-0.000420226	0.000266399	0.0018	-0.000986139	0.00166
				113	-0.000818485	0.000690569	-0.00126	-5.14599e-05	0.00522
				113.1	-0.00111	-0.00109	-0.00221	-0.000323884	0.000935309
				113.2	-0.000386326	-0.000467639	0.00036522	-9.17303e-06	-0.00317
				113.3	-0.000222284	0.000399348	0.0022	0.00146	-0.00138
				113.4	-8.17444e-05	-5.00426e-05	-0.000122123	0.00131	0.000172909
				113.5	0.00151	-0.000346694	0.00102	0.000359896	0.000911238
				113.6	0.000896997	7.23854e-05	-0.00184	-0.00165	-0.000398272
				113.7	-0.000338358	0.000590164	-0.000249224	-0.00101	3.20482e-05
				113.8	0.00065495	-0.000260528	0.00113	0.000374189	-0.00084695
				113.9	-0.0005924	0.000704582	0.000665559	0.000654613	0.00106
				114	-0.00157	-0.000288512	0.00111	-0.000460344	0.00248
				114.1	0.000151254	0.000337706	-0.00102	-0.0004847	-0.00368
				114.2	-0.000725253	-0.000267331	-0.00281	0.000725436	0.000383011
				114.3	0.00109	-0.00105	-0.00248	-0.000143631	-0.000339594
				114.4	-0.000157823	0.000138038	0.00187	0.000632666	0.00206
				114.5	-0.000155938	-0.000142401	0.00254	-0.000417601	-0.000624377
				114.6	0.0015	-0.0002782	0.00261	0.000150225	0.00121
				114.7	0.000453185	0.00127	5.55472e-05	0.000213029	0.000559083
				114.8	-0.000795098	0.000498602	-0.000688135	-0.000617801	-0.00226
				114.9	-0.000497396	-0.000439247	-0.00251	0.000771191	-0.00266
				115	0.000168883	0.000672934	-0.000397892	-0.000689517	0.000375647
				115.1	-0.000818031	-0.000842514	-0.00277	0.000270926	0.00121
				115.2	-0.00029545	-0.000370463	0.00236	-0.00187	0.0019
				115.3	-0.000675039	-0.000490667	0.000445114	0.0003323	0.00183
				115.4	0.000978437	-0.00032819	0.00133	0.00195	-0.000193943
				115.5	0.000700852	0.000124982	0.000220053	0.000664315	-0.000133925
				115.6	0.000746333	0.000867405	-0.00158	0.000489071	-0.00215
				115.7	0.000463307	0.00030536	0.00208	-0.0016	-0.000916156
				115.8	1.93102e-05	0.00070017	0.00232	-0.000955746	-0.00298
				115.9	-0.00135	-9.78066e-05	-0.00371	0.000749791	0.000997686
				116	-0.000354991	-0.00102	-0.000384646	-0.000802713	0.00353
				116.1	-0.000897269	0.000716741	-0.00269	0.000536845	-0.000137608
				116.2	-0.000258124	-0.00132	0.000851758	0.000606687	0.00287
				116.3	0.00052086	-0.000127361	0.00218	-0.00076165	-0.000559008
				116.4	0.000881065	7.07923e-05	-0.000910621	0.000525631	-0.00349
				116.5	0.000981579	7.64253e-05	0.00113	0.000592352	-0.000253837
				116.6	0.000382175	0.000557848	0.0019	-0.000209908	0.000698638
				116.7	-0.000229196	0.00175	0.00108	0.000263141	-0.000278809
				116.8	-4.1269e-05	-0.000857522	0.000725984	-0.00105	-0.00105
				116.9	-0.00153	-0.000713662	-0.00635	0.00132	0.000217154
				117	-0.00162	0.000163347	-0.000407188	-0.00177	0.000767803
				117.1	0.00165	-0.000665022	0.00128	-0.000534916	0.0016
				117.2	0.000670325	-3.08269e-05	-0.000784953	0.0014	0.00139
				117.3	-0.000546485	-0.000184547	0.00182	-0.000491096	-0.000998678
				117.4	0.000607482	0.000370405	0.000916694	-9.23398e-05	-0.0019
				117.5	0.000265734	0.000528522	0.00263	0.00198	0.00101
				117.6	-0.000265944	-0.000268365	-1.05581e-05	-0.000433215	-0.000119748
				117.7	-7.75504e-06	0.000525409	-0.00185	-9.24537e-05	-0.00154
				117.8	0.000408073	-0.000489122	-0.00128	-0.000767827	-0.00138
				117.9	-0.00107	0.000235873	-0.000683008	-0.00103	-0.000158179
				118	0.000797538	0.000706822	-0.00265	-0.000340365	0.00402
				118.1	-0.00112	-0.000539468	0.00166	0.000388817	-0.000443179
				118.2	0.000444185	-0.00146	0.00194	0.000608958	0.00226
				118.3	0.000531332	-0.000298927	0.000941303	0.000448964	-0.000663234
				118.4	-0.000901709	0.000677784	-0.000409181	0.000385964	-0.00403
				118.5	-0.000445308	0.00176	-0.000728987	0.00029546	0.000537937
				118.6	0.000951198	-0.000953327	0.00254	2.08506e-05	0.000734423
				118.7	0.00147	3.7707e-06	-0.000377134	-0.00066565	-0.000968433
				118.8	0.000986787	0.000314585	-0.0014	-0.000566011	-0.000723574
				118.9	-0.0016	0.000134626	-0.0044	0.000185348	0.00109
				119	-0.00101	-0.000391078	0.00151	-0.002	0.00242
				119.1	-0.00090314	-0.000428966	0.0019	0.00171	0.000545528
				119.2	-0.000480244	-0.000528989	0.000222169	0.000934136	-0.00145
				119.3	0.000171358	-0.000154172	0.000607394	-0.00035347	0.000295403
				119.4	0.00121	0.000480431	0.00123	0.000402611	-0.00029972
				119.5	0.00112	0.000979769	0.000106807	0.000409657	-0.00275
				119.6	0.000603296	0.000407025	-0.00159	-0.000206661	0.0014
				119.7	0.00109	-0.000640823	-0.00248	-0.000847891	0.000380738
				119.8	-0.00199	-0.000390177	0.00197	-0.000174354	-0.000340725
				119.9	-0.000470462	0.000107234	0.000842678	-0.000748355	0.000170148
				120	-0.00178	1.2245e-05	-0.000307327	-0.000268423	0.000552258
				120.1	0.000144186	-0.000380779	0.000877861	0.000713372	0.00114
				120.2	0.000196286	7.05653e-05	-0.00259	0.000853809	0.000243309
				120.3	0.00136	2.69981e-05	-0.000742872	0.00133	8.81953e-05
				120.4	0.000949532	0.000578525	0.00172	-0.000864063	-0.0028
				120.5	7.93519e-05	-0.000835092	0.000303977	-7.77613e-05	0.00171
				120.6	0.000211623	0.000578796	0.00189	-0.00112	-0.00243
				120.7	-0.000541904	0.000189743	0.0002669	-0.000864718	0.000986294
				120.8	-0.000455227	0.000119844	0.000939037	-1.26885e-05	0.0018
				120.9	-0.000629582	-0.000220972	-0.00228	0.00277	-0.00139
				121	-0.000121456	0.000435056	-0.00382	-0.0013	0.000683187
				121.1	-0.000509765	-0.000898849	0.000927401	0.000297416	0.00127
				121.2	0.000539187	-0.000180873	-0.00192	-0.000777017	-0.00151
				121.3	-0.000154834	-0.000690734	0.00259	-0.000283634	0.000407113
				121.4	0.000648293	0.00131	0.00373	-0.000439003	0.00106
				121.5	0.000425381	0.000391951	0.00195	0.00186	-0.00114
				121.6	0.000970632	-2.508e-05	0.00272	0.000314436	-0.000969768
				121.7	0.000457028	-0.000815041	-0.00748	-7.8906e-05	0.00103
				121.8	-0.00109	0.000484685	-0.00325	-0.00128	-0.00188
				121.9	-0.00118	-0.000102315	0.000485733	-0.000536185	-0.000558021
				122	-0.00101	0.000122625	0.00126	-8.42596e-06	0.00116
				122.1	-0.000277532	0.000151633	0.00178	6.85244e-05	0.00216
				122.2	0.000410356	-0.000456594	0.00146	0.000285008	0.00275
				122.3	0.00165	-4.09929e-05	-0.000285348	0.000597253	-0.000507969
				122.4	0.000404456	-0.00123	0.00163	0.00094378	-0.00312
				122.5	7.30345e-05	0.000703068	-0.00111	-3.14232e-05	-0.00349
				122.6	0.000452519	0.00136	-0.000725768	-0.000505965	0.000971897
				122.7	0.000167232	9.31756e-05	-0.00124	-0.0011	0.000220082
				122.8	-0.000907022	0.000333375	-0.000458843	-0.000123171	0.00226
				122.9	-0.00107	-0.000799901	-2.08295e-05	-6.33422e-05	0.000780725
				123	-0.00111	-0.000910502	-0.00042997	0.000295914	0.00015837
				123.1	-0.000377635	0.000308615	0.000858635	0.00102	-0.000269871
				123.2	0.000715528	0.000106082	0.000958013	-0.00107	0.000371899
				123.3	0.00103	-0.000671362	0.00103	0.000276303	0.000388129
				123.4	0.00235	-6.85225e-05	0.000485084	1.89358e-05	-0.00214
				123.5	0.000312813	0.00129	-0.00127	0.00181	-0.00080794
				123.6	-0.00122	0.000193328	0.000642782	-0.000871941	-0.000719648
				123.7	-0.000710145	0.000959321	-0.00271	-0.000335092	0.000874275
				123.8	-0.00137	-0.000700076	-0.000209897	-0.00122	1.2491e-05
				123.9	-0.000705471	-0.00174	0.00154	-0.000743436	0.00259
				124	0.000329223	0.000364935	0.00206	0.000219474	0.000296883
				124.1	0.000326197	1.80298e-06	-0.00301	0.00165	0.000497767
				124.2	0.00102	0.000264267	0.000162747	0.00036797	-0.00249
				124.3	0.000752502	0.000412455	0.000540476	0.000363586	-2.95795e-05
				124.4	0.000205829	-0.000193649	0.0016	-0.000897601	-0.00062123
				124.5	0.000141602	-1.6218e-05	-0.00102	6.57156e-05	-6.07503e-05
				124.6	-0.000451291	0.00032143	0.0011	-9.67105e-06	0.00151
				124.7	-0.000380604	0.000414879	0.00164	-0.00131	-0.000361771
				124.8	-0.000761241	3.42506e-05	-0.00348	0.00152	-0.00212
				124.9	-0.000634009	-0.000284761	-0.00122	-0.000702382	0.00145
				125	0.000110221	-0.00167	-0.00134	-0.000339591	0.00044103
				125.1	-6.67933e-05	0.00073429	0.00233	0.000241106	0.00255
				125.2	0.000613785	0.0004619	0.00241	-0.000100203	-0.000304765
				125.3	0.00117	-0.000102794	-0.000875761	0.00205	-0.00276
				125.4	0.000259419	0.0002869	-0.000533844	-0.00213	0.00107
				125.5	0.00035962	0.000264878	0.00176	0.000741958	-0.00144
				125.6	-0.000304791	0.000158509	-0.000625538	0.00084968	2.39628e-05
				125.7	-0.000578778	-0.000751222	-0.00244	-0.000353375	-0.000986165
				125.8	-0.00169	0.000324778	0.00156	-0.002	-0.00107
				125.9	-0.000586552	0.000172119	-0.0015	0.000479036	0.00427
				126	0.000556465	-0.000428479	-0.000173044	0.000419223	0.00147
				126.1	0.00115	0.000165274	-0.000105138	-0.000256469	-0.000923722
				126.2	0.00108	-0.00050237	0.000908491	0.00101	0.000644375
				126.3	-0.000701845	0.000113481	0.00118	0.000357177	-0.00371
				126.4	0.000423841	-0.000230926	0.000500037	-0.000317792	0.000836994
				126.5	-0.00013055	0.000908888	0.000748239	0.00081177	-0.00262
				126.6	8.97121e-05	0.000345419	7.89325e-05	-0.00122	0.00185
				126.7	-0.000719143	2.60364e-05	-0.00207	-0.000462481	0.001
				126.8	0.000159284	-0.000192327	-0.00143	0.00044787	0.000141291
				126.9	-0.00145	-0.000925981	-0.000939908	-0.000819348	0.000442517
				127	0.000636393	-0.000149243	-0.000154293	-0.000442231	0.000951221
				127.1	-0.00067275	0.000417748	0.00184	0.00122	-0.000254723
				127.2	0.00162	0.000469866	0.00463	-3.50993e-05	0.000648181
				127.3	0.000152768	-0.000783593	-0.00338	0.00117	-0.000735325
				127.4	0.00164	0.000167723	-0.000883295	0.00055992	-0.00193
				127.5	-0.00119	4.82335e-05	0.00109	-0.00121	-0.000708073
				127.6	-0.000435482	0.00031119	6.63006e-05	-0.000423737	-0.00196
				127.7	-0.000698788	0.000990537	-0.00109	-0.000479653	0.00142
				127.8	-0.000642908	9.24365e-05	0.000180592	-0.000330049	0.00175
				127.9	-0.00053331	-0.000560241	-0.000258772	-0.000641289	0.00431
				128	0.000851324	-0.00166	-0.00118	0.000776134	-0.000544652
				128.1	0.00132	8.72296e-05	0.000260531	0.000755972	-0.00131
				128.2	-0.00113	0.000129863	1.01427e-05	0.000912048	-0.00154
				128.3	0.00103	0.000778104	0.00261	0.000101176	-0.00275
				128.4	8.76451e-05	0.00022547	0.000668244	0.0006297	-0.000870701
				128.5	0.000381609	0.000459127	0.00024659	-0.00172	-7.37922e-05
				128.6	-0.00061922	0.000493399	-0.000549678	-0.000863642	0.00229
				128.7	-0.000766951	-0.000337549	-0.00261	-0.000193404	0.00308
				128.8	-0.000225628	-0.000912491	-0.00209	-0.00014643	-0.000613632
				128.9	-0.000497429	-0.000498598	0.00196	0.000812587	0.00111
				129	0.000537228	0.000320323	1.0301e-05	0.000876573	-0.00153
				129.1	-0.000153915	-0.000343217	0.00125	-0.000353562	-0.00149
				129.2	0.000899824	0.000454049	-0.000372556	0.00076386	-0.000883476
				129.3	0.00027214	0.000147519	0.000769724	-5.95654e-05	0.000166734
				129.4	0.000451201	0.000462506	0.00174	-0.000400604	-0.00126
				129.5	-0.000265307	0.000108681	-0.000844666	-0.000525041	-0.000223492
				129.6	0.000114388	-2.96489e-05	-0.000150273	-0.000220472	0.00304
				129.7	-0.00101	4.33609e-05	-0.00309	-0.000175097	0.00594
				129.8	-0.000204723	-0.000888153	-0.000861184	-0.000610405	-0.00628
				129.9	-0.0011	0.000224987	0.00115	-0.000252381	-0.00163
				130	0.000540712	8.07027e-06	0.00346	0.00128	-0.000326902
				130.1	0.000384091	-4.1749e-05	-0.00408	0.00255	0.000117754
				130.2	0.00113	-0.000254233	0.00296	-0.00133	0.00291
				130.3	0.000637299	0.000286456	-0.000800052	-0.00111	0.00117
				130.4	-0.00105	9.8648e-05	0.00086717	-0.00101	-0.00243
				130.5	0.00135	-0.000109261	0.000373108	0.000322185	-0.0017
				130.6	-0.000934424	0.00103	0.000167733	0.000630999	0.000439652
				130.7	-0.000819883	0.000341543	-0.000648114	-0.000215416	0.00134
				130.8	-0.000470423	-0.00109	-0.00195	0.000141357	0.00148
				130.9	-0.000927311	-0.000667838	-0.00127	0.000236162	-0.00207
				131	0.00033545	0.000135849	-0.000332224	0.00039997	0.000364209
				131.1	0.00151	-0.000227585	0.00109	-0.000777424	-0.00039554
				131.2	0.000193567	0.000553429	0.00192	0.000361456	0.00146
				131.3	0.000750668	-0.000487354	0.00248	-0.0002295	0.00178
				131.4	0.000369359	0.000338445	0.000840514	-0.000270737	-0.00284
				131.5	-0.000847867	0.000600214	-0.0012	0.000546838	-0.00116
				131.6	-0.000492081	0.000953019	-0.00244	0.000475856	-0.000862619
				131.7	-0.000907559	-4.3118e-06	-0.0014	0.000502804	-0.000650486
				131.8	-0.000109353	-0.00112	-0.00282	-0.000916939	0.00331
				131.9	-0.000112437	-0.000797968	0.000390876	-0.00302	0.00125
				132	-0.000303621	-0.000692864	0.00428	0.00152	0.000867437
				132.1	0.000969973	8.25391e-05	0.0012	0.00161	-0.000475436
				132.2	0.00119	0.00092811	0.00124	0.00133	-0.00204
				132.3	0.000387715	0.000614512	-0.000160031	-0.000442658	-0.00125
				132.4	0.000307174	0.000275568	-0.00387	-0.000826091	-0.00138
				132.5	-0.000721846	0.000309501	0.000810402	5.03066e-05	0.00103
				132.6	-0.00127	-0.000255501	0.000982337	-0.00184	0.000280892
				132.7	-0.000409651	-9.35357e-05	-0.000488519	0.00081574	0.00228
				132.8	-0.000375618	-0.000427234	-0.00209	-0.000187006	0.000440779
				132.9	-0.000174156	-0.000998356	-0.000592143	0.0013	-0.00147
				133	0.00074861	0.000313625	0.00173	-0.000784483	0.0015
				133.1	0.000616547	-0.000978645	0.00143	-0.000294268	0.000804616
				133.2	0.00105	0.000870886	0.000747365	0.00158	-0.00369
				133.3	0.000855904	0.000809063	3.3415e-05	5.36032e-06	0.000598323
				133.4	-0.000639989	0.00128	-0.000367192	-0.000404404	-0.00135
				133.5	-0.000638942	-4.32267e-05	0.00229	-0.00142	0.00195
				133.6	-0.000797606	-0.000258861	-0.00402	0.000401018	-0.000614735
				133.7	-0.00264	-0.000807119	-0.00109	0.000537992	-0.000830431
				133.8	0.00166	-0.00145	-0.00225	-0.000640205	0.00266
				133.9	0.000947754	-0.000327317	0.00175	-0.000353443	0.00166
				134	-9.1058e-06	0.000216037	0.00274	0.00017689	0.000117514
				134.1	0.00124	0.000386727	6.23717e-05	0.000913172	-0.00207
				134.2	0.000620048	0.00179	0.00313	0.000869456	-0.00304
				134.3	-0.00113	-0.000393067	6.03436e-05	-0.000352668	0.000309502
				134.4	-2.55878e-05	0.00161	-0.00455	0.000501489	0.000960348
				134.5	-0.000428843	-0.00193	-0.000466077	-0.00155	0.000540309
				134.6	-0.000536276	-7.79484e-05	0.0002642	-0.000773938	-0.000802862
				134.7	-0.00101	-0.000243765	-0.000261142	0.000643154	0.00258
				134.8	0.000118673	-0.00079592	0.000772526	-0.000954808	-0.00102
				134.9	0.00152	-0.0012	0.000109679	0.000892039	0.00272
				135	0.000710944	0.000605447	-0.00104	0.000788478	-0.00127
				135.1	0.000118609	0.00263	0.00219	0.000700648	-0.00206
				135.2	-0.000459522	0.00147	0.000761058	-0.000438743	-0.00139
				135.3	-0.000408924	-0.00164	0.000825464	-0.000349153	0.000494303
				135.4	-0.000612535	-0.00139	-0.0004364	0.00107	-0.000913476
				135.5	0.000330914	-0.000625705	-0.00232	-0.00103	0.000885541
				135.6	0.000702091	0.000176903	-0.00113	-0.00062873	0.00196
				135.7	-0.000639696	0.00144	-6.52988e-05	-0.00309	0.000630967
				135.8	-6.7298e-06	-0.000288128	0.000131339	0.00292	0.00101
				135.9	-0.000251824	-0.000367014	0.000162214	0.00119	-0.00123
				136	-0.000811908	-0.000372642	0.00144	-5.19183e-05	-5.58709e-05
				136.1	0.000335965	0.000439353	0.00161	0.000483779	-0.00143
				136.2	0.00138	-9.69991e-05	0.000957276	-5.05106e-05	-0.00376
				136.3	0.00149	0.000809918	-0.00103	-0.000343638	0.00275
				136.4	0.000201447	-0.000761964	-0.00343	-0.00102	0.00183
				136.5	-0.00285	4.92099e-05	0.00324	-0.000111697	0.000466585
				136.6	-0.000806546	5.92972e-05	-0.00441	-0.00134	8.62697e-05
				136.7	0.000356774	0.000228132	0.00289	0.00131	-0.000181951
				136.8	0.000571861	0.000177717	0.000467489	-0.000302613	-0.000698597
				136.9	0.000551694	-0.00055334	-0.000866862	0.00134	-0.000414733
				137	-0.000315925	-0.000632916	-0.000817926	0.000670405	-5.13789e-05
				137.1	0.000588998	-0.000246064	0.000964361	0.000100412	0.00105
				137.2	0.000513998	0.000772432	0.00146	-0.00121	-0.000528766
				137.3	-0.000202531	0.000821835	0.000608259	-0.000209422	-0.00119
				137.4	-0.000349438	-0.000105629	-0.000318812	-0.000536789	-0.000607646
				137.5	-4.13628e-05	0.000477748	-0.000162903	-0.000763856	0.00161
				137.6	-0.000137895	-0.000401057	-0.000930073	0.0011	0.000439844
				137.7	-0.000100307	-0.000822557	-0.0018	0.000638926	0.000907411
				137.8	-0.00131	-9.55717e-05	-0.00145	0.00040245	-2.33271e-05
				137.9	-0.000303519	-0.000901628	-0.000706496	-0.000539111	-0.0025
				138	0.0006104	0.000776929	0.00272	-0.0009414	-0.000538026
				138.1	0.00193	0.000100137	0.0022	0.000336561	0.00289
				138.2	0.00087782	0.000773497	0.00412	0.000548909	0.00101
				138.3	-6.04335e-05	0.000403218	-0.000824441	0.000926143	-0.00215
				138.4	-0.000796615	-0.00035276	-0.00358	0.000566511	-0.000774669
				138.5	-0.00154	0.000371539	-0.00498	-0.00259	-0.00154
				138.6	-0.000702574	-0.000776626	0.00062	-0.000947224	6.13231e-06
				138.7	-0.000401963	-0.00048468	0.000776961	0.00118	0.00192
				138.8	0.000240501	-0.000382241	0.00196	0.000881921	0.00246
				138.9	0.00207	0.000285024	0.0018	0.000355154	0.00258
				139	0.000457878	0.000705651	0.000625477	-0.000332861	-0.00376
				139.1	-0.000356625	-0.000550212	-0.000171612	6.97141e-05	-0.00139
				139.2	-1.58569e-05	3.07692e-06	-0.000397365	0.000261191	-0.00231
				139.3	-0.000527916	0.00104	-0.000251966	-6.94926e-05	0.000557324
				139.4	-0.000174034	0.000126735	-0.00193	-0.000676172	0.00107
				139.5	0.000655228	-0.000181492	0.000137152	-0.000254878	0.00159
				139.6	-0.0012	3.90541e-05	0.000362603	0.000131033	0.000753569
				139.7	-0.000450572	-0.00105	-0.000820898	-0.000216675	9.31223e-05
				139.8	-0.000457654	-6.3169e-05	4.44772e-05	0.000239399	-0.000286468
				139.9	0.00106	-0.000689079	0.000956657	-0.000140369	-0.000902769
				140	0.000436153	1.99747e-05	-2.35893e-05	0.000641784	0.000392023
				140.1	0.00126	0.00030191	0.00133	0.000383053	-0.00109
				140.2	7.54645e-05	0.00191	0.00255	0.0013	0.00079322
				140.3	-0.000430788	0.000380849	-0.00186	-0.00155	-0.00164
				140.4	-0.000478347	0.000294632	-0.00282	-0.00072612	0.000294262
				140.5	-0.00133	-0.00111	0.000191273	-0.00148	1.03046e-05
				140.6	-7.47864e-05	-0.00228	-0.000282876	0.00136	0.0019
				140.7	-0.000655763	0.000849928	-0.00159	0.000449338	-0.000271257
				140.8	0.000733502	-0.00032098	0.00204	0.000568507	0.00225
				140.9	0.000903295	0.00069582	0.00125	-0.000309728	-0.000968143
				141	0.000863778	0.000448092	0.000889367	0.000256433	-0.00292
				141.1	0.000551706	0.000147121	0.000721885	-0.00056469	0.000356398
				141.2	-0.000308609	0.000419147	-0.00153	0.00014463	-0.000944291
				141.3	-0.000690288	0.000322906	-0.00145	0.00041085	0.00047331
				141.4	-0.000668446	3.59603e-05	0.00285	0.000116505	0.00306
				141.5	-0.000731447	-0.000102558	-0.00191	-0.000811709	-0.00202
				141.6	-0.000455626	-0.00144	-0.00148	-0.000264115	-0.000643486
				141.7	0.000383178	-0.00179	-0.00171	-0.000368006	6.61627e-05
				141.8	0.000679313	0.000903342	0.000522299	0.00042801	0.00223
				141.9	0.000490199	0.00138	0.00481	-0.000599791	0.00135
				142	0.00256	0.00079707	-0.00147	0.00266	-0.00188
				142.1	-0.00237	0.000754409	-0.000314915	-0.000184865	-0.00135
				142.2	-0.000893189	-4.74372e-05	0.00359	-0.00153	-0.00144
				142.3	0.000853537	-0.000579072	-0.00272	0.000117839	0.000525814
				142.4	-0.000668697	-0.00177	-0.0029	0.000464068	0.000882642
				142.5	-8.28948e-05	-0.00106	-0.00016539	-0.0011	-0.00154
				142.6	7.05529e-05	0.00144	-0.000279784	-0.000294049	0.00231
				142.7	-0.000280175	0.000378534	0.00087628	0.000188743	0.00188
				142.8	0.0001085	0.000998773	0.0019	8.97006e-05	0.000796248
				142.9	0.00147	0.000427362	-0.0012	0.000982553	-0.00108
				143	-0.000517871	-0.00136	0.000427035	0.000762574	-0.00293
				143.1	8.04326e-05	-0.000947759	0.00189	-0.00026052	0.000119565
				143.2	-0.000622168	0.000985407	0.000696592	-0.000283685	-0.00141
				143.3	0.000206337	0.000303614	-0.00106	-0.000282319	0.000640573
				143.4	0.000804133	0.000212441	-0.000846237	-0.000951147	0.000744305
				143.5	-0.000683355	-0.000252915	-0.00285	0.000361173	0.0015
				143.6	-0.00144	-0.000360791	-0.00102	-0.000705106	0.00124
				143.7	-0.000525931	-9.15386e-05	-0.00028018	0.000675492	-0.000531756
				143.8	0.00161	0.000158254	0.00221	-0.000385257	0.000448606
				143.9	0.0015	0.000136775	0.00609	0.000754342	-0.000745305
				144	-0.000948863	-0.000341221	-0.00211	0.0021	-0.00132
				144.1	0.00061105	-0.000263537	-0.00143	-0.00163	-0.00124
				144.2	-0.0011	0.000666525	-0.000273075	-0.000718693	-0.000328484
				144.3	-0.000299064	0.000142504	-0.00214	0.000520962	0.000419775
				144.4	0.000281812	0.00117	-0.000928422	-0.000141517	0.00104
				144.5	0.000528959	-0.00104	0.000345131	-0.000464609	0.00111
				144.6	-0.000659893	-0.000396596	0.00176	-0.000800342	0.00117
				144.7	-0.000467848	-0.00123	-4.51981e-05	-0.000452805	0.000123551
				144.8	0.000485167	0.000424537	-0.00129	0.000810673	-0.0013
				144.9	-0.000711766	0.000361998	0.00349	0.0022	-0.000160985
				145	0.00163	0.000631086	-0.000885029	-0.000439963	-0.00127
				145.1	1.34325e-05	0.000359275	-0.00154	0.00101	0.00013222
				145.2	0.000259838	0.000309101	0.00164	-0.00192	-0.00119
				145.3	-0.000543038	-0.000219644	0.00019011	-0.000659193	-0.0002052
				145.4	-0.000294246	-0.000696805	-0.00331	-0.000122274	0.00244
				145.5	-0.000698501	-2.00922e-05	-0.00132	-0.000402245	-0.000277603
				145.6	0.000118545	-0.000514546	0.00154	-0.000246681	0.002
				145.7	-0.000254729	-9.45608e-06	0.00354	0.00098145	-1.38287e-05
				145.8	-0.000214696	0.000540649	-0.00193	0.000720097	-0.00189
				145.9	0.000709724	-0.00017471	-0.000138472	0.00133	0.000754565
				146	0.000648816	0.000479179	0.000894084	-0.00125	-0.00162
				146.1	0.000871236	0.00025837	-8.39346e-05	0.000491127	-0.000984569
				146.2	-0.000352123	-0.000312701	-0.000344425	-0.000494491	-0.000983271
				146.3	-0.000158247	0.000234271	0.000963523	-0.00129	0.000485345
				146.4	-0.000586799	-0.000269401	-0.00281	-0.000109731	0.00409
				146.5	-0.000665675	-0.000313915	-0.00074314	-0.000472593	0.000435793
				146.6	-0.0016	9.21607e-05	0.00147	0.00115	-0.00145
				146.7	0.000560439	-0.000277299	0.00212	0.000388528	-0.00082759
				146.8	0.00122	-0.000201388	-0.00159	0.0014	-0.000131806
				146.9	0.0013	0.000334428	-0.000590788	-0.00185	0.0011
				147	0.000202772	0.000149945	0.0015	0.000787132	-0.00121
				147.1	-0.000478852	0.000542022	-0.00106	0.000134848	-0.000602544
				147.2	0.000539476	0.000404623	0.00129	-0.000119359	-0.00268
				147.3	-0.000966099	-0.00103	0.00103	-0.000243481	0.00229
				147.4	-0.00103	0.00066398	-0.000923845	-0.0014	0.00229
				147.5	-0.000332674	-0.000465881	-0.00223	-8.5624e-05	0.000898533
				147.6	-0.000251254	-0.000657728	-0.000492963	0.000704716	-0.000885526
				147.7	-8.72506e-05	0.000118826	-0.00211	0.000439506	-0.00109
				147.8	0.00144	-2.61518e-05	0.00314	0.000859158	0.000146382
				147.9	0.00105	0.00028161	0.000839911	0.000548235	0.000278624
				148	0.000424935	0.000811455	0.00292	-0.000775994	-0.000362044
				148.1	-0.000149623	6.31349e-05	-0.000320088	-0.00046454	-0.00153
				148.2	-0.000856365	-0.000418163	-0.000855297	-0.000327804	0.000390352
				148.3	-0.000509556	-0.000266205	-0.00195	-3.93657e-06	-0.000374226
				148.4	-0.00147	0.000361561	-0.00258	0.000522392	-2.72121e-05
				148.5	-0.00027101	-0.000403884	-0.000193264	-0.000967595	0.00228
				148.6	0.00106	0.000278754	-0.000146413	-0.000408977	0.00136
				148.7	0.000383519	-0.000730993	0.00352	0.000342576	3.42173e-05
				148.8	0.00118	-0.000688709	0.00123	0.00117	-0.00103
				148.9	-0.000280557	0.00105	-0.00106	0.00128	-0.00142
				149	0.00093867	0.000500805	0.000129181	-0.000437386	-0.000148643
				149.1	-0.000753528	0.000628964	0.00145	-0.000785491	-0.00258
				149.2	-0.000944562	0.000271341	-0.00239	-0.000505028	-0.000653856
				149.3	-0.000385703	-0.000978561	-0.00034635	-0.000887711	0.00366
				149.4	-0.000323782	-0.000930074	-0.000754316	-0.000120002	0.000460007
				149.5	9.54487e-06	0.000369557	-0.000116797	0.000298802	0.0018
				149.6	7.34277e-05	-0.000511771	-0.00106	0.000120702	-0.000472828
				149.7	0.000751899	7.02473e-05	-2.01633e-05	0.00186	0.000693046
				149.8	0.000329962	0.00101	0.00367	-0.000812284	-0.00242
				149.9	0.000506802	0.000486263	0.00177	0.000108739	-0.00179
				150	0.000491589	0.000525088	-0.000560015	0.000412975	-0.000450049
				150.1	-0.000349112	-0.00124	-0.0022	-0.000766202	-0.000620433
				150.2	-0.000731047	-0.000991899	-0.000311293	-0.000645265	0.00248
				150.3	-0.00145	0.000833672	-0.000837027	-0.0001123	0.00177
				150.4	0.000160613	0.000322819	-0.000942423	0.000853246	-0.00182
				150.5	0.000188288	-0.00021882	-0.00104	-0.000480345	0.00106
				150.6	0.00019825	-0.000251097	0.00149	-0.00136	0.000399958
				150.7	0.000923135	0.00114	0.00103	0.000961388	0.00108
				150.8	0.000849137	-0.000797224	0.00257	0.00188	-0.0013
				150.9	0.000558691	-0.000833642	-8.30232e-05	0.000138548	-0.00152
				151	-0.000914797	0.000502815	0.000779467	-0.000367733	-0.00193
				151.1	-0.00155	8.17634e-05	-0.00354	-0.000638684	0.000234882
				151.2	-9.60016e-05	0.000490707	-0.000778452	-0.00107	-6.15877e-05
				151.3	0.000759452	0.000605215	-0.00155	-0.000218398	0.00346
				151.4	-0.000560622	-0.000162751	0.00162	0.000353917	0.000266565
				151.5	0.00086527	-0.00102	0.000954281	-0.000253357	0.000248949
				151.6	0.000522133	-0.000516597	0.000865102	0.000486203	0.000232517
				151.7	-0.000594954	4.83553e-06	0.000350622	0.000890089	-0.000629629
				151.8	-0.000506431	0.000871094	-0.000437543	-7.30161e-05	-0.000686367
				151.9	0.000494322	0.000366436	0.000249262	-7.51786e-05	-0.00294
				152	-0.000338945	-0.00039967	0.000144433	0.000725047	0.000623206
				152.1	0.00046361	0.000404675	-0.000371791	-0.000363027	-0.000162888
				152.2	0.000782706	-0.000699981	-0.00282	-0.000659616	0.000762529
				152.3	0.000283781	9.65906e-05	0.00229	-0.000972655	0.00118
				152.4	-0.00173	0.000859869	0.000228154	-0.00161	0.00138
				152.5	-0.000556343	-0.000831716	-0.00106	0.00164	0.00153
				152.6	-0.000272548	8.70194e-05	0.000811272	0.0011	-0.000328032
				152.7	-7.09555e-05	-1.93877e-06	0.000106872	0.000147911	-0.0014
				152.8	0.00165	6.93496e-07	-0.00081824	0.00112	-0.00179
				152.9	0.000802514	-0.00116	0.00176	0.000409703	-0.00471
				153	0.000716878	0.00141	0.000325949	-0.00109	0.00319
				153.1	-0.000669401	-0.000270001	-0.00119	-0.00174	0.00228
				153.2	-0.00036927	0.000735074	0.000484277	-0.00133	-2.66248e-05
				153.3	-0.00186	0.000262164	-0.00139	0.00127	0.00192
				153.4	-0.000648424	-0.000454298	2.57556e-05	5.68318e-05	0.000193074
				153.5	-6.98593e-05	-0.00087539	-0.000512917	0.00198	-0.000755862
				153.6	0.00127	8.98126e-05	0.00038028	-0.000276325	-0.0022
				153.7	0.00128	-0.000155398	0.00143	-0.000233372	-0.00151
				153.8	0.000729175	-0.000539017	-0.000349141	0.000165919	0.00304
				153.9	-0.000123316	0.00034863	-0.000298314	-0.000217642	-0.00165
				154	-0.0006968	0.00122	0.00194	-0.00131	0.000558918
				154.1	-0.000754191	0.000532711	-0.00141	-0.00109	0.000346152
				154.2	-0.000445599	-0.000455999	0.000703709	0.00202	-0.00171
				154.3	-0.000327615	0.000153705	-0.00125	0.00132	0.000656545
				154.4	0.000168511	-0.00121	-0.00183	-0.0011	0.00311
				154.5	0.000321799	0.000116028	0.000911175	-0.000531802	-0.000594401
				154.6	0.000295367	-0.000969625	-0.00124	-0.0013	0.000227646
				154.7	0.000259056	0.000783328	0.000938431	0.000481316	-0.00234
				154.8	0.000113423	0.000538181	0.00284	0.00156	-0.000852742
				154.9	0.000419429	0.000156967	0.00246	0.000581359	0.000400896
				155	0.000259998	0.000575048	-0.00192	0.000503979	0.00146
				155.1	-2.87141e-05	-0.00033332	-0.000706936	-0.00117	-0.000431174
				155.2	-0.00132	-0.000738614	-0.00447	-0.00132	-0.0016
				155.3	-0.000531271	0.000864005	0.00135	-0.000590181	-2.69999e-05
				155.4	0.000213724	-0.000459069	-0.00109	0.000755202	0.00109
				155.5	-0.000620837	-0.000524763	0.00303	-0.000128876	0.00367
				155.6	0.000915582	-7.37574e-05	0.00105	0.000891087	0.00219
				155.7	0.000853176	-0.000184348	-0.000233266	0.000611096	-0.00552
				155.8	0.000141885	0.000495341	0.000261064	0.000356821	-0.00194
				155.9	0.00131	0.00028621	-0.000354921	9.45495e-05	-0.00158
				156	-0.000688618	8.29796e-06	-0.00112	-0.000778918	0.00259
				156.1	-0.0014	0.000572428	-2.95189e-05	-0.00113	-0.00011598
				156.2	-0.000339575	0.000253073	-0.000118835	-7.29251e-06	0.00194
				156.3	-0.000709494	-0.000430799	-0.000291366	0.000210361	0.000809113
				156.4	-4.12693e-06	-0.00118	-0.000127142	-4.31743e-05	0.000337942
				156.5	0.00020074	-0.000457561	0.000179448	7.68645e-05	-0.00048315
				156.6	0.000640445	0.000520822	0.00109	0.000402769	-0.00153
				156.7	0.00224	0.00104	-0.000239125	0.00109	0.000522765
				156.8	-0.000263509	-0.000349235	-0.00109	-3.76925e-05	-0.0016
				156.9	-0.000539421	-0.000693593	0.00218	-8.32777e-05	0.000235318
				157	-0.000751258	0.000995666	0.000396717	7.27135e-05	-0.000592081
				157.1	-0.000798166	0.00103	-0.00192	-0.0015	0.000569559
				157.2	-0.00102	-0.00126	0.000321968	-0.00146	0.0011
				157.3	0.00089151	-0.000376585	0.000925325	0.000517044	0.000594338
				157.4	6.06774e-05	-0.000176599	-0.00384	0.00195	0.000875264
				157.5	0.000281551	-7.29745e-05	0.000372113	0.000246459	0.000139721
				157.6	0.000789117	-0.000225722	0.0018	-0.000282845	0.000239938
				157.7	0.000137725	0.000869902	0.0013	0.000905122	-0.00282
				157.8	0.000391346	-0.00039347	0.0014	-0.0012	-0.00029465
				157.9	5.17484e-05	0.000916967	0.000678936	-0.000658749	-0.000869741
				158	-0.00107	-0.000421893	-0.00257	0.000277688	-0.000724501
				158.1	-0.00028756	-0.000320284	-0.000111937	0.000911302	0.00403
				158.2	-0.000210641	0.000250023	-0.000974207	-0.00123	-0.000279973
				158.3	-0.000699904	-0.00016011	-0.000692131	-5.24001e-05	-0.000632166
				158.4	1.49431e-05	-7.78455e-05	0.0006807	0.000197134	0.000591968
				158.5	0.000541185	7.79133e-05	-0.00139	0.00105	-0.000723991
				158.6	0.000950128	-0.000701312	0.00276	-0.000257968	0.00169
				158.7	0.00247	3.13473e-05	0.000508471	-0.000700482	-0.000314403
				158.8	-0.00142	0.000607709	0.00161	0.00029225	-0.00318
				158.9	-0.00158	0.000462221	-0.00136	0.000859508	-0.00142
				159	0.000106675	-0.000177675	-0.000264999	0.000690793	0.000703672
				159.1	-0.00115	0.000586852	-0.00159	-0.00202	0.00209
				159.2	2.72944e-06	-0.00167	7.66047e-05	-0.000496746	0.00117
				159.3	0.000375788	0.00144	-0.00182	0.000751056	0.000298059
				159.4	0.00108	-0.00127	0.000882149	-0.000642745	0.000655425
				159.5	0.000286502	0.00111	0.00133	0.000564314	-0.000372217
				159.6	0.000635206	-0.000187545	-0.000224922	0.00104	-0.00119
				159.7	-4.98262e-05	-0.00131	0.0016	-0.000155819	-0.00022098
				159.8	-0.000404269	0.000211476	0.000822631	0.000289291	-0.0017
				159.9	-0.00122	0.000924015	0.000838383	-0.000454111	-0.000461522
				160	-0.000518272	9.02985e-05	-0.00193	-3.97005e-05	-0.000648229
				160.1	0.000316594	0.000674931	-0.00262	-0.000394585	0.00309
				160.2	0.00103	-4.01754e-05	-0.000230333	-7.58329e-05	-0.000776603
				160.3	-0.000691209	-0.000333336	-0.000479801	-0.000970412	0.00191
				160.4	-0.000217674	-0.000738104	0.000802585	-0.000346777	0.00209
				160.5	0.00229	-0.000399618	0.00126	0.00122	-0.000509715
				160.6	-0.000659227	-0.000178999	0.00231	0.000180527	-0.00407
				160.7	-0.00163	-0.000288263	0.000482446	0.0028	-0.000277181
				160.8	0.000111881	0.000846387	-2.61879e-05	-0.0017	-0.00225
				160.9	0.000222654	0.000407465	-0.00132	-0.00145	0.000527753
				161	0.00134	0.000904751	-0.00286	0.000729028	0.00183
				161.1	-0.00113	0.00131	-0.000110194	-0.00079717	0.00198
				161.2	-0.000853173	-0.00197	-8.2923e-05	-0.000786034	0.00362
				161.3	-5.74606e-05	-0.00168	0.000402198	0.000350911	-0.003
				161.4	0.00147	0.000324674	0.00334	0.000202781	-0.00117
				161.5	0.00144	8.18537e-05	-0.00237	0.000184085	0.00047815
				161.6	-0.002	0.000478256	0.00204	0.00224	-0.00207
				161.7	-0.000641027	0.00027433	-0.000448587	-0.000203314	-0.000828683
				161.8	-0.000136004	0.000505416	1.12822e-05	0.000119198	0.000623716
				161.9	0.000985791	0.000473867	-0.000153507	-0.00212	0.00117
				162	0.000291976	0.00013085	-8.65776e-05	0.000200434	-0.000747624
				162.1	2.44988e-05	-0.000596558	-0.00329	-0.00107	0.00263
				162.2	0.000155555	-0.000939683	-0.00113	0.000117865	-6.46985e-05
				162.3	-0.000598792	0.00038063	0.0022	-0.000449427	-0.000247608
				162.4	-0.000411765	-0.000337179	0.00499	0.0021	-4.5809e-05
				162.5	-0.000687643	-0.00015268	-0.00234	0.00114	-0.00185
				162.6	0.000371859	0.000180706	-0.000662121	0.000462304	0.000753711
				162.7	0.000424323	0.000529483	-0.00081236	-0.000766408	-0.00193
				162.8	0.00178	0.000495202	-0.000661464	-0.00122	-0.00122
				162.9	6.25897e-05	-0.000267871	0.00202	-0.00129	0.00225
				163	-0.00063269	0.00068702	-4.68377e-06	-0.00049591	0.00342
				163.1	-0.00177	-0.000577214	-0.00192	0.00116	0.000944889
				163.2	-0.000650327	-0.000979841	-0.0018	0.000577944	-0.00526
				163.3	0.000505625	0.00040168	0.00176	0.000153664	0.00104
				163.4	0.000669104	-0.000117142	0.00161	0.00111	0.000107562
				163.5	0.00129	-0.000442885	0.00105	3.38407e-05	0.000555169
				163.6	0.000553337	0.000299461	-0.00189	-0.00175	0.0011
				163.7	-0.00208	0.000879785	6.03931e-05	0.000394537	-0.00131
				163.8	-0.000366181	0.000123899	0.000772076	-8.26309e-06	-0.000148003
				163.9	0.00189	-0.00032857	-0.000992433	5.27574e-05	-0.000378658
				164	-0.000713205	-0.000304725	0.00123	-6.42065e-05	0.00162
				164.1	0.000391377	0.000704771	-0.00148	-0.000665805	-0.00285
				164.2	-0.00102	-0.000158673	-0.000398013	0.000800546	0.00225
				164.3	2.62851e-05	-0.000928647	-0.000146982	9.86994e-05	-0.000694033
				164.4	-0.000748259	-0.000346557	-0.0003572	6.09777e-05	0.0016
				164.5	1.60529e-05	0.000285365	0.00131	0.000315457	0.000177088
				164.6	0.00177	0.000158154	0.00183	-0.000211067	-0.000109443
				164.7	0.000454174	0.000814819	8.72779e-05	7.4182e-05	-0.00195
				164.8	-0.00022084	9.4977e-05	-0.000425004	-0.00102	-0.000204878
				164.9	-0.000624037	-0.00109	-0.00171	0.000544117	0.000452467
				165	0.00022911	0.00129	-0.000600499	0.000264697	-0.00215
				165.1	-0.00118	-0.000196866	-0.001	0.00061174	0.00211
				165.2	-0.000149194	0.000273755	0.00112	-0.00156	0.000301132
				165.3	-0.000294235	-0.0014	0.000336048	0.000215703	0.00188
				165.4	0.000706989	-0.000371696	0.00162	-0.000239178	0.000514809
				165.5	0.000714457	3.55907e-05	-0.000384268	0.00177	-0.000595767
				165.6	0.000143552	0.000448573	-0.00188	0.000521486	-0.00161
				165.7	0.000475544	0.000204511	0.00182	-0.00148	0.000359515
				165.8	5.01392e-05	0.000960156	0.00131	-0.000746729	-0.00373
				165.9	-0.00066479	0.00148	-0.00166	0.00109	0.000243976
				166	-0.000515391	-0.00177	-0.00059726	-0.000574178	0.00322
				166.1	-0.000643068	-0.000836814	-0.00168	0.000122636	0.00101
				166.2	-0.000167847	-0.000332594	0.00102	0.000224949	0.000127983
				166.3	0.000158393	0.000315768	0.00119	-0.00107	-0.000857151
				166.4	0.000974109	-6.06773e-05	-0.00191	0.000923523	0.000870193
				166.5	0.000276474	-4.39008e-05	0.00153	0.000779227	0.000730788
				166.6	0.000656983	0.000132614	0.00113	-0.000242874	-0.002
				166.7	-0.000255859	0.00163	0.00208	-0.000303333	-0.000529436
				166.8	-0.000116931	-0.000343965	-0.00207	-0.000630011	-0.00226
				166.9	-0.000771154	-0.000772779	-0.00169	0.00182	0.000308053
				167	-0.00186	0.000156947	8.74839e-05	-0.0021	0.00213
				167.1	0.00167	-0.000306998	-0.000561241	-0.000476298	0.000693036
				167.2	0.001	-0.0002267	-0.00129	0.00154	0.00131
				167.3	-0.00107	-0.000638027	0.00111	-0.000614937	-0.000225797
				167.4	0.000196964	0.000565495	0.000631136	-0.000509409	0.000103288
				167.5	0.000601102	0.00045227	0.00248	0.00183	0.00046445
				167.6	-0.000411168	-0.000307452	0.00126	-0.000347728	-0.00203
				167.7	0.000247932	0.000533199	-0.000591533	-0.000422096	-0.00201
				167.8	9.64068e-05	0.000491997	-0.00236	-6.20519e-06	-0.000626532
				167.9	-0.000786588	5.90737e-05	-0.00155	-0.000402412	-0.000226828
				168	0.000712341	-0.000940398	-0.00141	-0.000436711	0.00289
				168.1	-0.000686708	-0.000322737	0.000754283	0.000204355	0.000461586
				168.2	0.00107	-0.000334818	0.00125	6.74495e-05	0.00158
				168.3	-0.00107	-0.000129999	0.00181	-0.000105709	0.00171
				168.4	-0.000443684	0.000457738	0.000311919	0.000464541	-0.00185
				168.5	-0.000347498	0.00174	-4.17198e-05	0.000120989	-0.00189
				168.6	0.00101	-0.0011	0.000331819	0.000528125	-0.00126
				168.7	0.0015	-0.000243968	0.000307024	0.000835868	-0.00242
				168.8	0.00037731	-1.22258e-05	-0.00198	-0.00174	0.00113
				168.9	-0.00102	-0.00023951	-0.00449	-1.3863e-05	0.00125
				169	-0.00107	0.000435088	0.00248	-0.00156	0.00247
				169.1	-0.000360955	-0.000219453	0.00296	0.00124	0.00109
				169.2	-0.000544223	-2.25714e-05	3.77561e-06	0.00105	-0.000415586
				169.3	0.000136133	2.32164e-05	6.36253e-05	-0.000576173	7.23721e-05
				169.4	0.000923484	-0.000303511	0.000560639	0.000139477	-0.00124
				169.5	0.000289899	0.00105	-0.0015	0.000727735	-0.00122
				169.6	0.000767645	-0.000817946	-0.00044401	-0.000200804	-0.00134
				169.7	0.00132	-0.000706054	-0.000334896	-0.0002128	-0.000163318
				169.8	-0.00141	0.000426567	0.00188	-0.000415026	0.000145448
				169.9	-0.000493412	0.000929731	-0.00186	-0.00155	0.00101
				170	-0.00183	-3.25145e-05	-7.74202e-05	0.0011	0.00243
				170.1	0.000344603	0.000269173	0.00171	0.000262403	0.000251946
				170.2	0.00032116	-0.000394119	-0.000999314	0.00098566	-0.000337531
				170.3	0.000484462	-0.000633764	-0.00132	-0.000431526	7.17142e-05
				170.4	0.000922978	-0.000598964	0.00212	0.00033528	-0.00228
				170.5	0.000308559	-0.000728019	0.000184065	-0.0011	0.000731274
				170.6	0.000113919	0.00132	-0.00059054	0.000229201	-0.00131
				170.7	-2.41514e-05	0.000923679	-0.00095201	-0.000440438	0.000656437
				170.8	-0.000523926	0.000203709	0.00127	-0.00014592	-0.000680108
				170.9	-0.000974629	0.000416123	0.000824401	0.00245	-0.00057171
				171	0.000160774	-0.000819135	-0.000981038	-0.000546677	0.0029
				171.1	-0.000848684	-0.000676938	-0.00104	-0.00121	0.000744416
				171.2	0.000761725	-0.000903575	-0.00166	-0.00121	-0.00109
				171.3	-2.03006e-05	0.000108912	-0.000465593	-0.000303668	0.000182982
				171.4	0.00128	0.000297361	0.00218	0.0011	0.000666474
				171.5	1.4903e-05	0.00125	0.00209	0.00122	-0.000633777
				171.6	0.000154303	-4.73053e-05	0.00445	0.000470442	-0.00152
				171.7	-0.000101503	-0.000203855	-0.00482	0.000230367	-0.00156
				171.8	-0.000698183	0.000479295	-0.00211	-0.000819778	-0.000428709
				171.9	-0.000978144	-0.000457253	-0.00161	-0.000802777	0.000973578
				172	-7.45051e-06	-0.000619203	0.000349181	-0.00124	0.000650729
				172.1	0.000363349	-8.6718e-05	0.000717245	8.07587e-05	0.00237
				172.2	0.000694772	-0.000194416	0.00102	0.000399292	0.00339
				172.3	1.40815e-05	0.00136	0.00119	0.00086844	-4.19292e-05
				172.4	-0.00049056	-0.00169	0.00226	0.0017	-0.00401
				172.5	-0.000185521	0.000266906	-0.00144	-0.000340651	-0.00443
				172.6	0.00103	0.00102	-0.0013	-0.00010668	7.21494e-05
				172.7	0.00119	-9.58819e-05	-0.00040775	-0.0013	0.00101
				172.8	-0.000406934	0.000919459	-0.000817904	-0.00133	0.00149
				172.9	-0.00169	-0.000682567	0.000194536	0.000978978	0.00187
				173	-0.000980732	-0.000710547	8.89112e-05	-0.000444489	0.00155
				173.1	-4.02205e-05	-9.90456e-05	-0.000338047	0.00183	0.00102
				173.2	0.000122862	-0.000377491	0.000340297	-0.000815918	-0.00134
				173.3	0.000484518	-6.44568e-05	0.00175	4.70322e-05	-0.00236
				173.4	0.0025	0.000395081	-0.000418428	-0.000877753	-0.000276654
				173.5	0.000249341	0.000421318	0.0011	0.0013	-0.000515951
				173.6	-0.00121	0.000506724	0.000122896	3.43514e-05	-0.000446947
				173.7	-0.000354735	0.000402949	-0.00287	0.00116	1.93329e-05
				173.8	-0.000998362	8.43143e-05	0.00111	-0.00216	0.000337966
				173.9	-0.00032359	-0.00171	-0.00245	-0.000198556	0.00184
				174	-0.000191059	0.000232954	0.000678738	-0.000909399	0.000442907
				174.1	0.00044238	-0.000655299	0.00285	0.000529335	0.0013
				174.2	0.000555218	0.000820417	-0.00101	0.00122	0.000779965
				174.3	0.000619669	0.000559113	-0.000250191	0.0009163	-0.00263
				174.4	6.05494e-05	8.23379e-05	0.000621627	-0.000431961	-0.00194
				174.5	0.000233182	-0.000245584	0.000232326	-0.000490584	5.7151e-05
				174.6	-0.000185482	-7.83276e-05	0.000858979	0.000603271	-0.000733737
				174.7	-0.000294856	-8.19339e-05	-0.000804685	-0.00155	0.000159911
				174.8	-0.00026093	0.000142821	-0.00182	0.000888358	0.00239
				174.9	-0.000910013	0.000203927	-0.000680454	-0.000366321	0.000526099
				175	-0.000257148	-0.00107	0.000529771	-0.000744716	0.000900139
				175.1	0.000494489	0.000833458	0.00165	0.000380422	-0.000100623
				175.2	0.000381653	0.000302473	-0.0019	0.000283639	-0.00112
				175.3	0.000839361	-0.000604179	0.0017	0.00141	-0.000784317
				175.4	-0.000130621	-2.24986e-05	0.00109	-0.00112	0.00033078
				175.5	-0.000108488	-0.000195844	0.000647455	0.000575654	-0.000656083
				175.6	0.00091209	0.000787059	-0.00147	0.000364083	-0.000768021
				175.7	-0.000520126	-0.000785667	-6.31322e-05	-0.000262806	-0.000637283
				175.8	-0.00136	0.000966426	-0.000631621	-0.00162	0.000112093
				175.9	-0.000969445	8.78889e-05	-0.00167	-0.000318684	0.00264
				176	0.000657947	-0.000537254	-0.000856947	0.00064307	0.00108
				176.1	0.000540872	-0.000245844	0.00233	0.000128895	7.02717e-06
				176.2	0.000726083	-4.4297e-05	0.000400914	0.00097074	-4.43341e-05
				176.3	-0.000116086	-0.000201503	0.000252767	0.000181262	-0.00165
				176.4	0.00108	-0.000252575	0.00171	-8.20192e-05	-0.000393429
				176.5	-0.00121	0.000418589	0.000510632	0.000144729	-0.00103
				176.6	-1.11979e-05	0.000498188	-0.00156	-0.00045466	-0.00143
				176.7	0.000110614	0.000172834	-0.00144	-0.000191143	0.000949426
				176.8	2.86198e-05	-1.22321e-05	-0.00102	-0.000752929	0.00131
				176.9	-0.000449294	0.000306395	-0.00113	-0.000150958	0.00019564
				177	-0.00121	-0.00077882	0.000522834	0.000605173	0.00248
				177.1	0.0001611	-0.000107921	0.0012	-0.000934544	0.000201441
				177.2	0.00153	-0.000462539	0.00418	0.00112	0.000356718
				177.3	-0.000175755	5.90303e-05	-0.00211	0.000877394	-0.00194
				177.4	0.00143	2.84445e-05	-0.0012	0.00105	-0.0026
				177.5	-3.72181e-05	9.54852e-05	0.00166	-0.0014	-0.00118
				177.6	-0.000999683	0.000473966	-0.000561613	-0.000363648	-0.000747785
				177.7	-0.00122	0.0012	-0.00197	-0.000200898	0.00143
				177.8	-0.000591024	0.000309593	-0.000333604	-0.00113	0.00239
				177.9	0.000313634	-0.000967064	-0.00101	-0.000476793	0.00513
				178	0.00091948	-0.00177	0.000253794	0.000884559	-0.00201
				178.1	0.00091303	0.000271675	0.00265	0.00133	-0.00299
				178.2	-0.00167	6.20603e-07	-0.000329382	0.00068839	-0.000454342
				178.3	0.00167	0.000621161	0.00196	-0.000626147	-0.000996158
				178.4	-0.000162203	0.000310867	-0.000609284	0.000654629	-0.00129
				178.5	-8.3934e-05	0.000440719	-0.000132129	-0.00149	0.000205818
				178.6	-0.000667154	0.000339579	-0.000922453	0.000274128	0.00174
				178.7	-0.000111044	-2.44245e-05	-0.00262	-0.000818867	0.00211
				178.8	-0.000137547	-0.000414423	-0.00167	0.000271169	-0.00156
				178.9	0.000180613	-0.000984415	0.00196	-0.000444792	0.00114
				179	-0.00068817	0.000750039	0.00181	7.53613e-05	-0.000958268
				179.1	0.000661068	-0.00107	0.00275	0.000489237	0.00174
				179.2	0.000104677	0.000453503	-0.00196	0.00198	-0.00193
				179.3	0.000348717	0.000274748	0.00028981	0.00056632	0.000630363
				179.4	0.00053732	8.64339e-05	-0.00144	-0.00132	-0.00333
				179.5	-0.000122794	0.000401761	-0.0011	-0.00149	-0.000247556
				179.6	-0.000272241	0.000566703	0.00267	-0.00062292	0.00241
				179.7	-0.000712341	-2.81667e-05	-0.00125	0.000298363	0.00284
				179.8	-0.00015768	-0.000748066	-0.000618197	0.000141157	-0.00199
				179.9	-0.000428409	-4.26973e-05	-0.00133	0.000480209	0.000521993
				180	0.000583478	-0.000650535	0.000907602	0.00108	-0.000642396
				180.1	9.05042e-05	0.000163991	0.000226788	0.00109	-0.000235337
				180.2	0.000508452	-0.000364251	0.00273	-0.00223	-0.000596836
				180.3	1.51884e-05	0.000506679	-0.00116	0.000665416	0.00138
				180.4	-0.000426804	0.000367597	0.000363857	-0.000241747	-0.000278838
				180.5	0.00108	0.000523536	-0.000402532	8.82509e-05	-0.00192
				180.6	-0.00026879	0.000500977	-0.00111	-0.000295753	-0.000141587
				180.7	-0.000491827	-0.000138164	0.000348178	-0.000600083	0.00266
				180.8	-0.000542541	-0.00122	-0.00136	0.000314519	-0.00223
				180.9	-0.00116	-0.000462134	-0.00058331	0.000369257	0.00146
				181	0.000212545	0.000365986	0.000760312	0.000500176	-0.000951786
				181.1	0.00149	1.55551e-05	0.000915474	0.000209147	0.00244
				181.2	0.000297731	0.000183547	0.00103	-0.000506938	0.000138426
				181.3	0.000432293	-0.000574034	0.00176	0.000416804	-0.000348684
				181.4	4.85805e-06	0.000820704	-0.000720874	-0.000831991	-0.00232
				181.5	-0.000889658	0.000721738	-0.000443827	0.000644982	-0.00122
				181.6	-0.000169355	0.000404925	-0.00214	-0.000555161	-0.0013
				181.7	-0.000508957	-0.000602557	-0.000824815	-9.12208e-05	0.000826061
				181.8	0.000670359	-0.00114	-0.0022	0.00017493	0.00348
				181.9	-0.000476519	0.000398595	0.00264	6.95359e-05	0.000768714
				182	3.99369e-05	-0.000703209	0.00218	-0.00103	0.00125
				182.1	-6.43628e-05	0.000398453	0.00111	0.00162	-0.00111
				182.2	0.000379224	0.000340471	-0.000741842	-9.70744e-05	-0.00132
				182.3	0.000195848	1.55967e-05	-0.00264	0.00155	-0.00201
				182.4	0.0011	-0.000363825	0.00282	-0.00216	-0.00119
				182.5	-0.000155729	0.00113	-0.000525309	-0.00034527	0.000330272
				182.6	-0.00131	0.000190356	-0.00123	0.000239061	0.00147
				182.7	0.000327933	0.000295722	-0.000480206	-0.000718336	-0.000114453
				182.8	-0.000906736	-0.000670092	-0.00206	0.000466393	0.00177
				182.9	-6.71331e-05	-0.00122	0.000878032	0.00138	0.0023
				183	7.84462e-05	-0.000451068	0.00267	-0.000396897	-1.26444e-05
				183.1	0.000585102	-0.000434026	-0.000711533	-0.000872114	-0.00429
				183.2	0.00043843	0.000890994	0.00156	0.00121	-0.000553208
				183.3	0.00102	0.00119	-0.000470605	-0.000220026	0.00156
				183.4	-9.14925e-05	0.00106	-0.000334339	-0.00049702	-0.000643006
				183.5	-0.000360149	-0.000291359	0.00137	-0.000754721	-0.000182521
				183.6	-0.000545367	-0.000262328	-0.00375	0.000630715	-0.000777765
				183.7	-0.00255	-0.00118	-0.00117	0.000387433	0.00058689
				183.8	0.00133	-0.000933772	0.0012	-0.000209981	0.00245
				183.9	0.00106	0.0002045	-0.000185059	-0.00115	0.00106
				184	7.89511e-05	0.000202723	0.00236	0.000583825	-0.000378228
				184.1	0.00049402	0.000161774	8.96545e-06	0.00126	-0.0021
				184.2	0.000377357	0.000737446	0.00129	-0.000119483	-0.000489804
				184.3	-0.00101	0.000424437	-0.000399869	-0.000293623	0.000276991
				184.4	-0.000798482	0.000868809	-0.000134258	5.39701e-05	-0.000634397
				184.5	0.000377911	-0.000961106	-0.0011	-0.000349838	-0.00175
				184.6	0.00072926	-0.000505678	-0.00253	-0.000616524	0.00151
				184.7	0.000230948	-0.000258503	-0.000571331	0.000166096	0.00119
				184.8	-9.51897e-05	-0.000361086	0.00112	-0.000425614	0.00149
				184.9	-0.000393193	-0.000230093	0.00166	0.000393067	0.000537128
				185	-0.000779103	9.77354e-05	0.000998016	0.000545748	0.000571461
				185.1	-0.000397639	0.000457034	-0.00030082	0.000725181	-0.00226
				185.2	0.000213166	0.00138	0.000930499	-0.000493561	-0.00219
				185.3	0.00014753	-0.000205316	-0.000407601	0.00035293	0.000173047
				185.4	0.00222	-0.000905591	-7.64373e-05	-0.000614168	0.000307086
				185.5	0.00117	6.54956e-05	-0.00191	0.00061183	0.000176446
				185.6	-0.000702557	5.84561e-05	-0.00124	-0.0012	0.00111
				185.7	-0.00267	0.000112761	0.000886665	-0.00222	0.000289501
				185.8	-0.00166	-0.000752106	-0.00144	0.00251	0.00186
				185.9	7.40924e-05	1.40774e-05	0.00195	0.00076089	-0.000933045
				186	0.00122	-0.000340696	0.0021	-0.000144789	3.59831e-05
				186.1	0.0016	0.00109	0.000587626	0.000447023	-0.000934347
				186.2	0.000898741	1.89934e-05	0.000434509	0.000277601	-0.00291
				186.3	0.000398816	0.000732446	-0.00197	-0.000889822	0.00208
				186.4	-0.000358387	-0.00103	-0.00238	-0.000642545	0.000860627
				186.5	-0.00109	0.000154534	9.80393e-05	-5.27483e-05	-0.00136
				186.6	-0.00131	-0.000145902	4.18243e-05	-0.000397881	0.000586742
				186.7	-0.000520995	0.00023452	0.00291	-0.000523788	0.000668143
				186.8	0.000320569	-0.000291061	-7.76367e-05	0.000901121	0.000630204
				186.9	0.000414385	-0.000625751	-0.00204	0.00132	0.000205563
				187	0.00096177	0.000300299	-0.000799278	0.000343334	0.000668077
				187.1	0.000573363	0.000206568	0.00101	0.000359827	-0.00297
				187.2	0.000102746	0.000201341	0.00225	-0.00101	0.00227
				187.3	-0.0001674	0.000828257	0.00166	-0.00105	-0.00232
				187.4	-0.000287646	-0.000372916	-0.00225	-0.00184	-0.000458035
				187.5	-0.000388232	-0.000328495	-0.00254	0.000809139	0.00233
				187.6	-0.000398981	9.60466e-05	-0.000378581	0.00253	-0.000893339
				187.7	-4.51192e-05	-0.000255639	0.00135	0.000156578	-0.000309713
				187.8	-0.000650015	0.000209578	0.000261495	-5.56752e-05	0.00118
				187.9	0.000399582	-0.0018	-0.000218299	-0.000864354	7.36757e-05
				188	0.000539971	0.00109	-0.00114	-0.00135	-0.000486936
				188.1	0.000300416	0.00101	0.00159	-0.000115427	0.0024
				188.2	-4.21541e-05	0.000444949	0.00279	0.000953808	-0.00105
				188.3	0.00106	-0.000551714	0.00204	0.00181	-0.00274
				188.4	0.000580122	-0.000715082	-0.0038	0.000294059	-0.000686002
				188.5	-0.00143	0.00028873	-0.00398	-0.0023	-0.000353709
				188.6	-0.00161	0.000932882	0.000114279	-0.00143	-0.000223329
				188.7	-0.000290993	-0.000963493	0.00057508	0.00111	0.00314
				188.8	0.000644556	-0.0003099	0.00141	0.000920952	0.00122
				188.9	0.000831618	-0.000307795	0.0021	0.000563962	0.00189
				189	0.000236364	0.000685764	0.000845777	-0.000166748	-0.0014
				189.1	0.000405309	-0.000275205	-0.000297745	-0.000318797	-0.00168
				189.2	0.00021113	-7.61887e-06	-0.000788432	5.0342e-06	-0.00341
				189.3	-0.000485435	0.00076926	-0.000188261	-0.000158537	0.000953261
				189.4	0.000363631	0.000213133	-0.00191	-2.49332e-06	-0.000698224
				189.5	-6.55455e-05	0.000258441	0.00017346	-0.000707731	0.00119
				189.6	-0.000974783	-0.000407896	-0.00018426	0.000298243	0.00119
				189.7	-0.000435888	-0.00119	-0.000187522	-0.000127325	0.00238
				189.8	-0.000616781	-0.000230376	0.00112	0.0011	0.000634323
				189.9	0.000442942	0.000318386	0.00109	-0.000678078	-0.00113
				190	0.00122	5.82412e-05	-0.000354099	0.00055277	-0.00191
				190.1	0.000392871	0.00029082	0.000745525	-0.000419967	-0.000230121
				190.2	0.000302241	0.000645231	-0.000731124	0.000175336	-0.000899692
				190.3	0.000885316	0.000311144	0.000461867	-0.000749314	-0.00094488
				190.4	-0.00145	0.000825969	-0.00148	0.000884504	0.000677084
				190.5	-0.000671985	-0.00119	8.39272e-05	-0.000507278	0.001
				190.6	-0.000294163	-0.00114	0.000713036	-9.2208e-05	0.00198
				190.7	-0.000917545	0.000157068	-0.0022	0.000225025	-0.000508744
				190.8	0.000647404	-0.000403701	-0.00143	-0.000922364	0.0014
				190.9	0.000306632	0.000617045	0.00458	0.00172	-0.0018
				191	0.000623859	0.000686034	0.000163369	-0.00043304	-0.000644197
				191.1	0.000965446	-0.000205382	0.00129	-0.000750399	0.000253944
				191.2	0.000794619	9.15682e-05	-0.00221	3.59507e-05	-0.00159
				191.3	-0.000654594	0.000628639	-0.000962281	0.000907758	0.00109
				191.4	-0.000992646	4.92697e-05	0.00182	0.000278961	-0.00214
				191.5	-0.00101	-0.000397993	-0.0025	-0.000944219	0.00217
				191.6	-0.000301319	-0.000228091	-0.000541191	0.00032067	0.00067018
				191.7	-0.000200631	-0.00214	-0.000906025	-0.00137	0.000904301
				191.8	-2.18334e-05	0.00082576	0.0019	0.000416956	0.00106
				191.9	0.00178	0.000971569	0.00283	-0.000718165	-0.000604446
				192	0.00214	0.000390792	-0.00102	0.00311	-0.00245
				192.1	-0.00212	0.000371393	-0.000586811	-6.98431e-05	0.000726532
				192.2	-0.00122	0.000527485	0.00157	-0.00151	-0.00157
				192.3	0.00144	-0.000565381	-0.00202	-0.000368427	6.21211e-05
				192.4	-7.13928e-05	-0.000189119	-0.000771568	0.000865941	0.00104
				192.5	-0.000681464	-0.00159	-0.000312084	-0.00116	-0.00131
				192.6	-0.000484005	0.000585718	0.000366383	-0.000277468	0.00298
				192.7	-0.000478901	-0.000204265	-0.0013	0.000236776	0.00154
				192.8	-0.00066642	0.000980972	0.00123	-0.000122094	-0.0017
				192.9	0.00221	0.000371193	0.000911216	0.00148	-0.000505957
				193	-0.000152653	-0.000520209	0.00109	-8.70469e-05	-0.000207377
				193.1	0.00152	0.000220894	-9.45428e-05	6.4108e-05	-0.000897883
				193.2	-0.00121	6.82387e-05	0.00246	-0.000240647	-0.000200616
				193.3	-0.000315146	-0.000238902	-0.00289	-0.000163505	-0.0016
				193.4	-0.000254341	4.38101e-05	-0.00264	-0.00072123	0.0022
				193.5	-9.72597e-05	-0.000374078	-7.53852e-05	0.000116016	9.59525e-05
				193.6	-0.00157	-0.000164662	-0.00105	-0.000490853	0.00029663
				193.7	-0.000664414	7.86354e-05	0.000807889	-0.000160817	0.000259372
				193.8	0.00187	0.000884675	0.00254	0.000483944	0.000389928
				193.9	0.00285	-0.00042024	0.00499	0.000577892	0.00224
				194	-0.00181	-0.000336513	-0.00343	0.00177	-0.000522908
				194.1	-1.55765e-05	-0.000275007	-0.00267	-0.000953745	-0.00395
				194.2	-0.000600739	6.86866e-05	0.000727484	-0.000937117	-0.00215
				194.3	3.68724e-05	0.000823842	-0.000349017	-6.77711e-05	0.00010926
				194.4	-0.000841998	0.00132	-0.00129	-0.00026068	0.00212
				194.5	0.000610785	-0.00174	0.000398932	-0.000160956	0.00122
				194.6	-0.000356073	-0.000140475	0.00205	-0.000383159	0.00401
				194.7	1.40231e-05	-0.000971252	-0.00124	0.000119051	-0.000992002
				194.8	0.00144	0.000328015	0.000353306	8.72341e-05	-0.00109
				194.9	-0.00172	0.000492898	-0.000264815	0.00149	-0.0015
				195	0.00144	0.000671804	0.00271	0.000164037	-0.00232
				195.1	-0.00082746	0.000318904	-0.00139	0.000834297	-0.000532036
				195.2	0.000639877	0.000213005	2.09617e-05	-0.000742947	-0.000964806
				195.3	0.000177425	-0.000645119	-0.00121	-0.00154	0.00301
				195.4	-0.000436337	-0.000814901	-0.00128	-0.001	0.00342
				195.5	-0.000178142	0.000182037	-0.00083681	0.000165442	-0.0013
				195.6	-0.000545395	0.00030955	0.00136	-0.000728223	-0.000542473
				195.7	-0.000294906	-0.00010516	0.00242	0.00157	-0.00157
				195.8	4.23335e-05	0.000421216	0.000364962	0.0018	-6.18294e-05
				195.9	0.000641396	-0.000635399	-0.00163	0.00175	0.00153
				196	-4.91834e-05	0.000290894	0.00064895	-0.00172	-0.000319931
				196.1	0.00139	5.95327e-05	-0.00139	-0.00141	-0.0025
				196.2	-0.000127593	0.000431097	-0.000160626	-0.00104	-0.000407527
				196.3	-0.00020723	0.000133386	0.00118	-0.0011	0.000804319
				196.4	-0.00090012	-0.000262074	-0.000731144	0.00137	0.00406
				196.5	-0.000332449	-0.000179071	0.000425507	0.00101	-0.00172
				196.6	-0.00125	-0.000872213	0.000428933	0.000109333	-5.00668e-05
				196.7	0.00029416	0.000678937	0.0012	0.000111596	-0.000773867
				196.8	0.00123	0.000182675	-0.00554	0.000322336	-0.0014
				196.9	0.000957574	-0.000523181	0.00211	-0.000687446	0.00125
				197	-0.000171494	0.000438786	0.00286	0.00117	0.00178
				197.1	-0.000860838	0.0001107	0.00108	-0.00115	-0.00206
				197.2	0.00111	0.000463023	-6.93278e-05	-0.000590861	-0.00104
				197.3	-2.22367e-05	-0.000774477	-0.00195	-0.000475169	0.000408676
				197.4	-0.000596563	0.000544049	-0.000604594	-0.00014336	0.000887857
				197.5	-0.000717685	0.000301086	-0.000712391	0.000857918	0.000316582
				197.6	-0.00118	-0.000488221	-0.000824245	0.000754491	0.000981887
				197.7	-9.4313e-05	-0.000584674	0.00058902	0.000245397	-0.00175
				197.8	0.00106	-0.000675254	0.000290814	0.000468209	0.000624751
				197.9	0.00116	0.000290692	0.00188	-0.00121	0.00138
				198	0.000984483	0.000847594	0.00141	0.000400298	-0.000323634
				198.1	-4.16389e-05	0.000709321	-0.000100485	-0.00153	-0.00121
				198.2	-0.00114	0.00020255	-0.00101	0.000930867	-0.00167
				198.3	0.000435786	-0.000296735	-0.00151	-0.000439311	8.56922e-05
				198.4	-0.00163	-0.000626643	-0.000563367	0.00138	-0.000426343
				198.5	-0.000830143	-0.000200346	-0.00234	-0.000412181	0.00219
				198.6	0.000760717	0.000171985	0.00182	0.000100454	0.00156
				198.7	0.000322569	-0.000815165	0.00226	-0.00166	0.000815327
				198.8	0.000973699	-0.000116181	0.000349912	0.000642265	-0.000832729
				198.9	-0.000148093	0.000456615	-0.000126158	0.00135	-0.00113
				199	0.000647698	0.00027427	-0.00211	0.000893063	-0.00152
				199.1	0.000534018	0.00136	0.00328	-0.00152	-0.0013
				199.2	-0.000909794	0.000707846	-0.0011	-0.000234222	0.00143
				199.3	-0.000395984	-0.00117	-0.000785291	-0.00116	-0.000861879
				199.4	-0.00092615	-0.000864321	-0.000983894	0.00114	0.002
				199.5	-0.000144233	-0.00115	-0.0012	-0.000325054	8.71226e-05
				199.6	0.000220293	4.0348e-05	-0.000681788	0.000295666	-6.96502e-05
				199.7	-0.000174486	0.000574754	0.00166	0.000965555	0.00283
				199.8	0.000578075	0.000883266	0.00216	-0.00094922	-0.000359802
[truncated: 18,002 more rows]

## Sheet: FigureS1
Time/s	Voltage/V	Voltage/V			Frequency/Hz	w/ diffusion layer	w/ diffusion layer
-2.6096e-06	0	0			2.07965e+06	-7.45016	-4.90571
-2.6092e-06	0	0			2.20963e+06	-8.37005	-5.9
-2.6088e-06	0	0			2.33961e+06	-10.2691	-6.67246
-2.6084e-06	0	0			2.46959e+06	-10.8932	-8.29352
-2.608e-06	0	0			2.59956e+06	-11.4261	-8.42383
-2.6076e-06	0	0.02			2.72954e+06	-13.0888	-11.4085
-2.6072e-06	0	0			2.85952e+06	-14.7265	-8.46123
-2.6068e-06	0	0.02			2.9895e+06	-15.0502	-5.58582
-2.6064e-06	0	0			3.11948e+06	-13.9083	-5.02877
-2.606e-06	0	0			3.24945e+06	-13.8487	-5.93352
-2.6056e-06	0.02	0			3.37943e+06	-14.816	-6.05373
-2.6052e-06	0	0			3.50941e+06	-14.8635	-5.78429
-2.6048e-06	-0.02	0			3.63939e+06	-14.9748	-6.5479
-2.6044e-06	0	0			3.76937e+06	-15.6402	-7.37983
-2.604e-06	0	0			3.89934e+06	-17.4864	-6.35947
-2.6036e-06	0	0			4.02932e+06	-17.5241	-5.92942
-2.6032e-06	0	0			4.1593e+06	-17.2875	-7.37803
-2.6028e-06	0	0			4.28928e+06	-17.8186	-8.00896
-2.6024e-06	0	0			4.41926e+06	-17.9381	-6.92025
-2.602e-06	0	0			4.54924e+06	-18.1905	-6.99456
-2.6016e-06	0	0			4.67921e+06	-18.469	-6.00165
-2.6012e-06	0	0			4.80919e+06	-19.9308	-5.36223
-2.6008e-06	0	0			4.93917e+06	-20.9626	-5.20288
-2.6004e-06	0	0			5.06915e+06	-20.8437	-4.91089
-2.6e-06	0	0			5.19913e+06	-21.5217	-4.63408
-2.5996e-06	0	0			5.3291e+06	-22.5858	-3.94419
-2.5992e-06	0	0.02			5.45908e+06	-24.2957	-3.00849
-2.5988e-06	0	0			5.58906e+06	-24.424	-2.23122
-2.5984e-06	0	0			5.71904e+06	-23.8794	-1.6092
-2.598e-06	0	0			5.84902e+06	-24.5758	-0.86733
-2.5976e-06	0	0			5.979e+06	-25.6511	-0.40852
-2.5972e-06	0.02	0			6.10897e+06	-25.8255	-0.23753
-2.5968e-06	0	0			6.23895e+06	-26.9556	-0.14709
-2.5964e-06	0.02	-0.02			6.36893e+06	-26.5427	-0.24887
-2.596e-06	0	0			6.49891e+06	-26.6117	-0.11949
-2.5956e-06	0	0			6.62889e+06	-25.9671	-0.03644
-2.5952e-06	0	0.02			6.75886e+06	-26.2523	0
-2.5948e-06	0	0			6.88884e+06	-25.8802	-0.58354
-2.5944e-06	0	0			7.01882e+06	-25.5644	-0.99167
-2.594e-06	0.02	0.02			7.1488e+06	-25.697	-1.17798
-2.5936e-06	0	0			7.27878e+06	-25.8885	-1.40988
-2.5932e-06	0	0			7.40876e+06	-25.3532	-2.11307
-2.5928e-06	0	0			7.53873e+06	-25.7275	-2.25268
-2.5924e-06	0	0			7.66871e+06	-25.7041	-2.79477
-2.592e-06	0	0			7.79869e+06	-25.2868	-3.70689
-2.5916e-06	0	0			7.92867e+06	-25.2649	-4.2989
-2.5912e-06	0.02	0			8.05865e+06	-25.4722	-5.07515
-2.5908e-06	0	0			8.18862e+06	-26.6567	-5.98568
-2.5904e-06	0	0			8.3186e+06	-26.97	-6.04913
-2.59e-06	0	0			8.44858e+06	-25.4569	-6.46143
-2.5896e-06	0	0			8.57856e+06	-24.9589	-6.55424
-2.5892e-06	-0.02	0			8.70854e+06	-25.7244	-6.31907
-2.5888e-06	0	0			8.83852e+06	-25.7953	-6.35649
-2.5884e-06	0	0			8.96849e+06	-26.2704	-6.31588
-2.588e-06	0	0			9.09847e+06	-27.1594	-5.77454
-2.5876e-06	0	0			9.22845e+06	-27.4838	-5.99724
-2.5872e-06	0	0			9.35843e+06	-27.0611	-6.44653
-2.5868e-06	0	0			9.48841e+06	-25.7674	-6.47166
-2.5864e-06	0	0			9.61838e+06	-26.1317	-5.85803
-2.586e-06	0	0.02			9.74836e+06	-26.7236	-5.33266
-2.5856e-06	0	0			9.87834e+06	-26.8376	-5.02405
-2.5852e-06	0	0.02			10008300	-27.4217	-4.65033
-2.5848e-06	0	0			10138300	-27.4699	-4.5448
-2.5844e-06	0	0			10268300	-27.4189	-4.75876
-2.584e-06	0	0.02			10398300	-27.6343	-5.22495
-2.5836e-06	0	0			10528200	-28.4201	-5.11351
-2.5832e-06	0.02	0			10658200	-26.7028	-4.92038
-2.5828e-06	0	0			10788200	-25.2335	-4.83044
-2.5824e-06	0	0			10918200	-25.7975	-4.78775
-2.582e-06	0	0			11048100	-25.5519	-4.30467
-2.5816e-06	0	0			11178100	-25.0917	-4.36107
-2.5812e-06	0	0.02			11308100	-24.3849	-3.77012
-2.5808e-06	0	0			11438100	-24.1989	-3.67847
-2.5804e-06	0.02	0			11568100	-24.2551	-3.35405
-2.58e-06	0	0			11698000	-24.0132	-3.38172
-2.5796e-06	0	0			11828000	-25.4356	-3.55758
-2.5792e-06	0	0			11958000	-24.7935	-4.01629
-2.5788e-06	0	0			12088000	-24.918	-4.23911
-2.5784e-06	-0.02	0			12217900	-25.9012	-4.81535
-2.578e-06	0	0.02			12347900	-26.1178	-5.16233
-2.5776e-06	0	0.02			12477900	-27.1312	-5.86571
-2.5772e-06	0	0			12607900	-26.6229	-6.644
-2.5768e-06	0	0			12737900	-27.3209	-7.58797
-2.5764e-06	0	0			12867800	-27.3769	-8.31722
-2.576e-06	0	0.02			12997800	-28.4841	-9.20693
-2.5756e-06	0	0			13127800	-28.6263	-10.2731
-2.5752e-06	0	0			13257800	-28.9562	-11.1196
-2.5748e-06	0	0			13387800	-27.8747	-11.3919
-2.5744e-06	0	0			13517700	-29.0508	-12.0416
-2.574e-06	0	0			13647700	-28.4461	-12.8091
-2.5736e-06	0	0			13777700	-28.2633	-13.7039
-2.5732e-06	0	0			13907700	-28.8414	-13.7292
-2.5728e-06	0.02	0			14037600	-28.6344	-14.3546
-2.5724e-06	0	0			14167600	-30.0165	-15.0554
-2.572e-06	0	0			14297600	-29.0293	-14.7411
-2.5716e-06	0	0			14427600	-30.1057	-15.0749
-2.5712e-06	0	0			14557600	-30.1109	-15.4166
-2.5708e-06	0	0			14687500	-30.0618	-16.5132
-2.5704e-06	0	0			14817500	-31.437	-16.3732
-2.57e-06	0	0			14947500	-30.5209	-16.4431
-2.5696e-06	0	0			15077500	-31.3845	-16.3138
-2.5692e-06	0.02	0			15207400	-31.8656	-16.3997
-2.5688e-06	0	0			15337400	-32.5037	-16.4354
-2.5684e-06	0	0			15467400	-32.7257	-17.5501
-2.568e-06	0.02	0			15597400	-32.861	-17.3293
-2.5676e-06	0.02	0			15727400	-32.486	-18.5616
-2.5672e-06	0	0			15857300	-35.6531	-18.5052
-2.5668e-06	0	0			15987300	-35.3542	-19.1948
-2.5664e-06	0	0			16117300	-35.5949	-20.0899
-2.566e-06	0	0			16247300	-37.25	-21.2345
-2.5656e-06	0	0			16377200	-36.1746	-21.1706
-2.5652e-06	0	0			16507200	-39.0303	-20.4716
-2.5648e-06	0	0			16637200	-36.9709	-20.2002
-2.5644e-06	0	0			16767200	-36.7253	-21.2424
-2.564e-06	0	0			16897200	-38.7282	-21.4573
-2.5636e-06	0	0			17027100	-39.8967	-22.6542
-2.5632e-06	0	0			17157100	-41.1581	-24.5079
-2.5628e-06	0	0			17287100	-39.2434	-25.3806
-2.5624e-06	0	0.02			17417100	-41.2165	-26.8589
-2.562e-06	0	0.02			17547100	-43.0355	-26.3854
-2.5616e-06	0	0			17677000	-44.1384	-24.9244
-2.5612e-06	0	0			17807000	-39.9424	-28.0069
-2.5608e-06	0.02	0			17937000	-44.0189	-27.0786
-2.5604e-06	0	0			18067000	-41.5688	-28.4306
-2.56e-06	0	0			18196900	-42.2876	-28.3543
-2.5596e-06	0.02	0.02			18326900	-44.9693	-33.5408
-2.5592e-06	0	0			18456900	-47.6835	-31.1417
-2.5588e-06	0	0.02			18586900	-48.5282	-32.7181
-2.5584e-06	0	0			18716900	-41.8947	-31.3791
-2.558e-06	0	0			18846800	-44.2936	-30.372
-2.5576e-06	0	0.02			18976800	-49.451	-27.8569
-2.5572e-06	0	0			19106800	-45.9903	-30.3283
-2.5568e-06	0	0			19236800	-53.4517	-29.6215
-2.5564e-06	0	0			19366700	-51.2764	-31.2395
-2.556e-06	0	0.02			19496700	-67.474	-32.2653
-2.5556e-06	0	0			19626700	-55.4748	-29.1435
-2.5552e-06	0	0			19756700	-47.1495	-30.3221
-2.5548e-06	0	0			19886700	-46.3448	-30.5142
-2.5544e-06	0	0
-2.554e-06	0	0
-2.5536e-06	0	0.02
-2.5532e-06	-0.02	0
-2.5528e-06	0	0
-2.5524e-06	0	0.02
-2.552e-06	0	0.02
-2.5516e-06	0	0
-2.5512e-06	0	0
-2.5508e-06	0	0
-2.5504e-06	0	0
-2.55e-06	0	0
-2.5496e-06	0	0
-2.5492e-06	0	0
-2.5488e-06	0	0
-2.5484e-06	0	0
-2.548e-06	0	0
-2.5476e-06	0	0
-2.5472e-06	0	0
-2.5468e-06	0	0
-2.5464e-06	0	0
-2.546e-06	0.02	0
-2.5456e-06	0	0
-2.5452e-06	0	0.02
-2.5448e-06	0	0.04
-2.5444e-06	0	0.02
-2.544e-06	0	0
-2.5436e-06	0	0
-2.5432e-06	0	0
-2.5428e-06	0	0.02
-2.5424e-06	0	0
-2.542e-06	0	0
-2.5416e-06	0	0
-2.5412e-06	0.02	0
-2.5408e-06	0	0
-2.5404e-06	0	0
-2.54e-06	0	0
-2.5396e-06	0	0
-2.5392e-06	0	0
-2.5388e-06	0	0
-2.5384e-06	0	0
-2.538e-06	0	0
-2.5376e-06	0	0
-2.5372e-06	0	0
-2.5368e-06	0	0.02
-2.5364e-06	0	0.02
-2.536e-06	0	0
-2.5356e-06	0	0
-2.5352e-06	0	0
-2.5348e-06	0.02	0
-2.5344e-06	0	0
-2.534e-06	0	0
-2.5336e-06	0	0
-2.5332e-06	0.02	0
-2.5328e-06	0	0
-2.5324e-06	0	0
-2.532e-06	0	0
-2.5316e-06	0.02	0
-2.5312e-06	0	0
-2.5308e-06	0.02	0
-2.5304e-06	0	0
-2.53e-06	0	0
-2.5296e-06	0	0
-2.5292e-06	0	0
-2.5288e-06	0	0
-2.5284e-06	0	0
-2.528e-06	0	0
-2.5276e-06	0	0
-2.5272e-06	0	0
-2.5268e-06	0	0
-2.5264e-06	0.02	0
-2.526e-06	0	0
-2.5256e-06	0.02	0
-2.5252e-06	0	0
-2.5248e-06	0.02	0
-2.5244e-06	0	0
-2.524e-06	0	0
-2.5236e-06	0	0
-2.5232e-06	0	0
-2.5228e-06	0	0
-2.5224e-06	0	0
-2.522e-06	0	0
-2.5216e-06	0	0
-2.5212e-06	0	0
-2.5208e-06	0	0
-2.5204e-06	0	0
-2.52e-06	0	0
-2.5196e-06	0	0
-2.5192e-06	0	0
-2.5188e-06	0	0
-2.5184e-06	0	0
-2.518e-06	0	0
-2.5176e-06	0.02	0
-2.5172e-06	0.02	0
-2.5168e-06	0	0
-2.5164e-06	0.02	0
-2.516e-06	0	0
-2.5156e-06	0	0
-2.5152e-06	0	0
-2.5148e-06	0	0
-2.5144e-06	0	0
-2.514e-06	0	0
-2.5136e-06	0	0.02
-2.5132e-06	0	0
-2.5128e-06	0	0
-2.5124e-06	0	0
-2.512e-06	0	0
-2.5116e-06	0	0.02
-2.5112e-06	0.02	0
-2.5108e-06	0	0
-2.5104e-06	0	0.02
-2.51e-06	0	0
-2.5096e-06	0	0
-2.5092e-06	0	0
-2.5088e-06	0	0
-2.5084e-06	0.02	0.02
-2.508e-06	0	0.02
-2.5076e-06	0	0
-2.5072e-06	0	0
-2.5068e-06	0	0.04
-2.5064e-06	0	0
-2.506e-06	0	0
-2.5056e-06	0	0
-2.5052e-06	0	0.02
-2.5048e-06	0	0.02
-2.5044e-06	0	0.02
-2.504e-06	0	0
-2.5036e-06	0	0
-2.5032e-06	0	0
-2.5028e-06	0	0
-2.5024e-06	0	0
-2.502e-06	0	0.02
-2.5016e-06	0	0
-2.5012e-06	0	0
-2.5008e-06	0	0
-2.5004e-06	0	0
-2.5e-06	0	0
-2.4996e-06	0	0
-2.4992e-06	0	0
-2.4988e-06	0	0
-2.4984e-06	0	0
-2.498e-06	0	0.02
-2.4976e-06	0	0
-2.4972e-06	0	0
-2.4968e-06	0	0
-2.4964e-06	0	0
-2.496e-06	0	0
-2.4956e-06	0	0
-2.4952e-06	0	0.02
-2.4948e-06	0	0
-2.4944e-06	0	0
-2.494e-06	0	0
-2.4936e-06	0.02	0
-2.4932e-06	0.02	0
-2.4928e-06	0	0.02
-2.4924e-06	0	0
-2.492e-06	0.02	0
-2.4916e-06	0	0
-2.4912e-06	-0.02	0
-2.4908e-06	0	0
-2.4904e-06	0	0
-2.49e-06	0	0
-2.4896e-06	0	0.02
-2.4892e-06	0	0
-2.4888e-06	-0.02	0
-2.4884e-06	0	0
-2.488e-06	0	0
-2.4876e-06	0	0
-2.4872e-06	0	0
-2.4868e-06	0	0
-2.4864e-06	0	0
-2.486e-06	0	0
-2.4856e-06	0	0
-2.4852e-06	0	0
-2.4848e-06	0	0
-2.4844e-06	0	0.02
-2.484e-06	0	0
-2.4836e-06	0	0
-2.4832e-06	0	0
-2.4828e-06	0	0
-2.4824e-06	0	0
-2.482e-06	0.02	0
-2.4816e-06	0	0
-2.4812e-06	0	0.02
-2.4808e-06	0	0
-2.4804e-06	0	0
-2.48e-06	0	0
-2.4796e-06	0	0
-2.4792e-06	0	0
-2.4788e-06	0.02	0
-2.4784e-06	0	0
-2.478e-06	0	0.02
-2.4776e-06	0	0
-2.4772e-06	0	0
-2.4768e-06	0	0
-2.4764e-06	0	0
-2.476e-06	0	0
-2.4756e-06	0.02	0.02
-2.4752e-06	0	0
-2.4748e-06	0	0
-2.4744e-06	0	0
-2.474e-06	0	0.02
-2.4736e-06	0	0
-2.4732e-06	0	0
-2.4728e-06	0	0
-2.4724e-06	0	0
-2.472e-06	0	0
-2.4716e-06	0	0
-2.4712e-06	0	0
-2.4708e-06	0	0
-2.4704e-06	0	0
-2.47e-06	0	0
-2.4696e-06	0	0
-2.4692e-06	0.02	0
-2.4688e-06	0.02	0
-2.4684e-06	0	0
-2.468e-06	0	0
-2.4676e-06	0	0
-2.4672e-06	0	0
-2.4668e-06	0	0.02
-2.4664e-06	0.02	0
-2.466e-06	0	0
-2.4656e-06	0	0
-2.4652e-06	0	0
-2.4648e-06	0.02	0.02
-2.4644e-06	0	0
-2.464e-06	0	0
-2.4636e-06	0	0.02
-2.4632e-06	0	0
-2.4628e-06	0.02	0
-2.4624e-06	0.02	0
-2.462e-06	0	0
-2.4616e-06	0.02	0
-2.4612e-06	0	0
-2.4608e-06	0	0
-2.4604e-06	0	0
-2.46e-06	0	0
-2.4596e-06	0	0
-2.4592e-06	0	0
-2.4588e-06	0	0.02
-2.4584e-06	0	0
-2.458e-06	0	0
-2.4576e-06	0	0
-2.4572e-06	0.02	0
-2.4568e-06	0	0.02
-2.4564e-06	0	0
-2.456e-06	0	0
-2.4556e-06	0	0.02
-2.4552e-06	0	0.02
-2.4548e-06	0	0.02
-2.4544e-06	0.02	0
-2.454e-06	0.02	0
-2.4536e-06	0	0
-2.4532e-06	0	0
-2.4528e-06	0	0
-2.4524e-06	0	0
-2.452e-06	0	0
-2.4516e-06	0	0
-2.4512e-06	0	0
-2.4508e-06	0	0
-2.4504e-06	0	0
-2.45e-06	0	0
-2.4496e-06	0	0
-2.4492e-06	0.02	0
-2.4488e-06	0	0
-2.4484e-06	0	0
-2.448e-06	0	0
-2.4476e-06	0	0
-2.4472e-06	0	0
-2.4468e-06	0	0
-2.4464e-06	0	0.04
-2.446e-06	0	0
-2.4456e-06	0	0
-2.4452e-06	0	0
-2.4448e-06	0	0.02
-2.4444e-06	0	0
-2.444e-06	0	0
-2.4436e-06	0	0.02
-2.4432e-06	0	0.02
-2.4428e-06	0	0
-2.4424e-06	0	0
-2.442e-06	0	0
-2.4416e-06	0	0
-2.4412e-06	0	0
-2.4408e-06	0	0.02
-2.4404e-06	0	0
-2.44e-06	0	0
-2.4396e-06	0	0
-2.4392e-06	0	0
-2.4388e-06	0.02	0.02
-2.4384e-06	0	0
-2.438e-06	0	0.02
-2.4376e-06	0	0.02
-2.4372e-06	0	0.02
-2.4368e-06	0	0
-2.4364e-06	0	0
-2.436e-06	0	0
-2.4356e-06	0	0
-2.4352e-06	0	0.02
-2.4348e-06	0	0
-2.4344e-06	0	0
-2.434e-06	0	0
-2.4336e-06	0	0
-2.4332e-06	0.02	0
-2.4328e-06	0	0
-2.4324e-06	0	0
-2.432e-06	0	0.02
-2.4316e-06	0.02	0
-2.4312e-06	0	0
-2.4308e-06	0	0
-2.4304e-06	0.02	0
-2.43e-06	0	0
-2.4296e-06	0	0
-2.4292e-06	0	0.02
-2.4288e-06	0	0
-2.4284e-06	0	0
-2.428e-06	0.02	0
-2.4276e-06	0.02	0.02
-2.4272e-06	0.02	0
-2.4268e-06	0	0
-2.4264e-06	0	0
-2.426e-06	0	0.02
-2.4256e-06	0	0
-2.4252e-06	0.02	0
-2.4248e-06	0	0
-2.4244e-06	0	0
-2.424e-06	0	0.02
-2.4236e-06	0	0
-2.4232e-06	0	0
-2.4228e-06	0	0
-2.4224e-06	0	0
-2.422e-06	0	0
-2.4216e-06	0	0
-2.4212e-06	0	0
-2.4208e-06	0	0
-2.4204e-06	0	0
-2.42e-06	-0.02	0
-2.4196e-06	0	0
-2.4192e-06	0	0
-2.4188e-06	0	0
-2.4184e-06	0	0
-2.418e-06	0.02	0.02
-2.4176e-06	0.02	0
-2.4172e-06	0	0
-2.4168e-06	0	0
-2.4164e-06	0	0
-2.416e-06	0	0
-2.4156e-06	0	0
-2.4152e-06	0	0
-2.4148e-06	0	0
-2.4144e-06	0	0
-2.414e-06	0	0
-2.4136e-06	0	0
-2.4132e-06	0	0
-2.4128e-06	0	0
-2.4124e-06	0	0
-2.412e-06	0	0
-2.4116e-06	0	0
-2.4112e-06	0	0
-2.4108e-06	0	0
-2.4104e-06	0	0.02
-2.41e-06	0	0
-2.4096e-06	0.02	0.02
-2.4092e-06	0	0
-2.4088e-06	0	0
-2.4084e-06	0.02	0
-2.408e-06	0	0
-2.4076e-06	0	0
-2.4072e-06	0	0
-2.4068e-06	0	0
-2.4064e-06	-0.02	0.02
-2.406e-06	0	0
-2.4056e-06	0	0
-2.4052e-06	0	0
-2.4048e-06	0.02	0
-2.4044e-06	0	0
-2.404e-06	0	0
-2.4036e-06	0.02	0.02
-2.4032e-06	0.02	0
-2.4028e-06	0	0.02
-2.4024e-06	0	0.02
-2.402e-06	0	0
-2.4016e-06	0	0
-2.4012e-06	0	0
-2.4008e-06	0	0
-2.4004e-06	0	0
-2.4e-06	0	0
-2.3996e-06	0	0.02
-2.3992e-06	0.02	0
-2.3988e-06	0.02	0
-2.3984e-06	0	0.02
-2.398e-06	0	0
-2.3976e-06	0	0
-2.3972e-06	0	0.02
-2.3968e-06	0	0
-2.3964e-06	0	0
-2.396e-06	0	0
-2.3956e-06	0	0
-2.3952e-06	0	0
-2.3948e-06	0	0
-2.3944e-06	0	0
-2.394e-06	0	0
-2.3936e-06	0	0
-2.3932e-06	0	0
-2.3928e-06	0	0
-2.3924e-06	0	0
-2.392e-06	0.02	0
-2.3916e-06	0	0
-2.3912e-06	0	0
-2.3908e-06	0	0
-2.3904e-06	0	0
-2.39e-06	0	0
-2.3896e-06	0	0
-2.3892e-06	0	0.02
-2.3888e-06	0	0.02
-2.3884e-06	0	0
-2.388e-06	0	0
-2.3876e-06	0	0.02
-2.3872e-06	0	0
-2.3868e-06	0	0
-2.3864e-06	0.02	0
-2.386e-06	0	0.02
-2.3856e-06	0.02	0
-2.3852e-06	0.02	0
-2.3848e-06	0	0
-2.3844e-06	0	0
-2.384e-06	0	0
-2.3836e-06	0.02	0
-2.3832e-06	0	0.02
-2.3828e-06	0	0
-2.3824e-06	0	0
-2.382e-06	0	0
-2.3816e-06	0.02	0
-2.3812e-06	0	0
-2.3808e-06	0	0
-2.3804e-06	0	0
-2.38e-06	0	0.02
-2.3796e-06	0	0
-2.3792e-06	0	0
-2.3788e-06	0	0
-2.3784e-06	0	0
-2.378e-06	0	0
-2.3776e-06	0	0
-2.3772e-06	-0.02	0
-2.3768e-06	-0.02	0
-2.3764e-06	0	0
-2.376e-06	0	0
-2.3756e-06	0	0
-2.3752e-06	0	0.02
-2.3748e-06	0	0.02
-2.3744e-06	0	0
-2.374e-06	0	0
-2.3736e-06	0	0
-2.3732e-06	0	0.02
-2.3728e-06	0	0.02
-2.3724e-06	0	0
-2.372e-06	0	0
-2.3716e-06	0.02	0
-2.3712e-06	0	0
-2.3708e-06	0	0
-2.3704e-06	0	0
-2.37e-06	-0.02	0
-2.3696e-06	0	0
-2.3692e-06	0	-0.02
-2.3688e-06	0	0
-2.3684e-06	0	0
-2.368e-06	0.02	0.02
-2.3676e-06	0	0
-2.3672e-06	0	0
-2.3668e-06	0	0
-2.3664e-06	0	0
-2.366e-06	0	0
-2.3656e-06	0	0.02
-2.3652e-06	0	0
-2.3648e-06	0	0
-2.3644e-06	0	0
-2.364e-06	0	0
-2.3636e-06	0	0
-2.3632e-06	0	0
-2.3628e-06	0	0
-2.3624e-06	0	0
-2.362e-06	0.02	0.02
-2.3616e-06	0.02	0
-2.3612e-06	0	0
-2.3608e-06	0	0
-2.3604e-06	0	0.02
-2.36e-06	0.02	0
-2.3596e-06	0	0
-2.3592e-06	0	0
-2.3588e-06	0	0
-2.3584e-06	0	0
-2.358e-06	0	0
-2.3576e-06	0	0
-2.3572e-06	0	0
-2.3568e-06	0	0
-2.3564e-06	0	0.02
-2.356e-06	0.02	0
-2.3556e-06	0	0
-2.3552e-06	0	0
-2.3548e-06	0	0.02
-2.3544e-06	0	0
-2.354e-06	0	0
-2.3536e-06	0	0
-2.3532e-06	0	0
-2.3528e-06	0	0
-2.3524e-06	0	0.02
-2.352e-06	0	0
-2.3516e-06	0	0
-2.3512e-06	0	0
-2.3508e-06	0.02	0
-2.3504e-06	0	0
-2.35e-06	0	0.02
-2.3496e-06	0	0
-2.3492e-06	0	0
-2.3488e-06	0	0
-2.3484e-06	0	0
-2.348e-06	0	0
-2.3476e-06	0	0
-2.3472e-06	0.02	0
-2.3468e-06	0	0
-2.3464e-06	0	0
-2.346e-06	0	0.02
-2.3456e-06	0	0.02
-2.3452e-06	0	0
-2.3448e-06	0	0
-2.3444e-06	0	0
-2.344e-06	0	0.02
-2.3436e-06	0	0
-2.3432e-06	0	0
-2.3428e-06	0	0
-2.3424e-06	0	0
-2.342e-06	0	0
-2.3416e-06	0	0
-2.3412e-06	0	0
-2.3408e-06	0	0
-2.3404e-06	0	0
-2.34e-06	0	0
-2.3396e-06	0	0.02
-2.3392e-06	0	0
-2.3388e-06	0	0
-2.3384e-06	0	0
-2.338e-06	0	0
-2.3376e-06	0	0
-2.3372e-06	0	0
-2.3368e-06	0	0
-2.3364e-06	0	0
-2.336e-06	0	0.04
-2.3356e-06	0	0
-2.3352e-06	0	0
-2.3348e-06	0	0
-2.3344e-06	0.02	0
-2.334e-06	0	0.02
-2.3336e-06	0	0
-2.3332e-06	0	0
-2.3328e-06	0	0
-2.3324e-06	0	0
-2.332e-06	0	0
-2.3316e-06	0	0
-2.3312e-06	0	0
-2.3308e-06	0	0
-2.3304e-06	0	0
-2.33e-06	0	0
-2.3296e-06	0	0
-2.3292e-06	0	0
-2.3288e-06	0	0
-2.3284e-06	0.02	0
-2.328e-06	0	0
-2.3276e-06	0	0.02
-2.3272e-06	0	0
-2.3268e-06	0	0
-2.3264e-06	0	0
-2.326e-06	0	0.02
-2.3256e-06	0	0.02
-2.3252e-06	0	0
-2.3248e-06	0	0
-2.3244e-06	0	0.02
-2.324e-06	0	0
-2.3236e-06	0	0
-2.3232e-06	0	0
-2.3228e-06	0	0
-2.3224e-06	0	0.02
-2.322e-06	0	0.02
-2.3216e-06	0	0
-2.3212e-06	0	0.02
-2.3208e-06	0	0
-2.3204e-06	0	0
-2.32e-06	0	0
-2.3196e-06	0	0
-2.3192e-06	0	0.02
-2.3188e-06	0.02	0
-2.3184e-06	0	0
-2.318e-06	0	0
-2.3176e-06	0	0
-2.3172e-06	0	0
-2.3168e-06	0	0
-2.3164e-06	0.02	0
-2.316e-06	0	0
-2.3156e-06	0	0
-2.3152e-06	0	0
-2.3148e-06	0	0
-2.3144e-06	0	0
-2.314e-06	0	0
-2.3136e-06	0	0
-2.3132e-06	0	0
-2.3128e-06	0	0.02
-2.3124e-06	0	0
-2.312e-06	0	0
-2.3116e-06	0	0
-2.3112e-06	0	0
-2.3108e-06	0	0
-2.3104e-06	0	0
-2.31e-06	0	0
-2.3096e-06	0.02	0
-2.3092e-06	0	0.02
-2.3088e-06	0	0
-2.3084e-06	0	0
-2.308e-06	0	0.02
-2.3076e-06	0	0
-2.3072e-06	0	0
-2.3068e-06	0	0.02
-2.3064e-06	0	0
-2.306e-06	0	0.02
-2.3056e-06	0	0
-2.3052e-06	0	0
-2.3048e-06	0	0
-2.3044e-06	0	0
-2.304e-06	0	0
-2.3036e-06	0	0
-2.3032e-06	0	0
-2.3028e-06	0	0.02
-2.3024e-06	0.02	0.04
-2.302e-06	0	0
-2.3016e-06	0	0
-2.3012e-06	0	0
-2.3008e-06	0	0
-2.3004e-06	0	0.02
-2.3e-06	0	0
-2.2996e-06	0.02	0
-2.2992e-06	0	0
-2.2988e-06	0	0
-2.2984e-06	0	0
-2.298e-06	0	0
-2.2976e-06	0.02	0
-2.2972e-06	0	0.02
-2.2968e-06	0	0
-2.2964e-06	0	0
-2.296e-06	0	0
-2.2956e-06	0	0
-2.2952e-06	0	0
-2.2948e-06	0	0
-2.2944e-06	0	0
-2.294e-06	0	0
-2.2936e-06	0	0
-2.2932e-06	0.02	0
-2.2928e-06	0	0
-2.2924e-06	0	0
-2.292e-06	0	0
-2.2916e-06	0	0
-2.2912e-06	0	0
-2.2908e-06	0	0
-2.2904e-06	0	0
-2.29e-06	0	0
-2.2896e-06	0	0
-2.2892e-06	0	0
-2.2888e-06	0	0
-2.2884e-06	0	0
-2.288e-06	0	0
-2.2876e-06	0	0
-2.2872e-06	0	0
-2.2868e-06	0	0
-2.2864e-06	0.02	0
-2.286e-06	0	0
-2.2856e-06	0	0
-2.2852e-06	0	0
-2.2848e-06	0	0
-2.2844e-06	0	0
-2.284e-06	0	0.02
-2.2836e-06	0	0
-2.2832e-06	0	0
-2.2828e-06	0	0
-2.2824e-06	0	0
-2.282e-06	0	0
-2.2816e-06	0	0
-2.2812e-06	0.02	0
-2.2808e-06	0	0
-2.2804e-06	0	0
-2.28e-06	0	0
-2.2796e-06	0	0
-2.2792e-06	0	0
-2.2788e-06	0	0
-2.2784e-06	0	0
-2.278e-06	0	0.02
-2.2776e-06	0	0
-2.2772e-06	0	0
-2.2768e-06	0	0
-2.2764e-06	0	0.02
-2.276e-06	0	0
-2.2756e-06	0	0
-2.2752e-06	0	0
-2.2748e-06	0	0
-2.2744e-06	0	0.02
-2.274e-06	0	0
-2.2736e-06	0	0
-2.2732e-06	0	0
-2.2728e-06	0	0
-2.2724e-06	0	0
-2.272e-06	0	0
-2.2716e-06	0	0
-2.2712e-06	0	0
-2.2708e-06	0	0
-2.2704e-06	0	0
-2.27e-06	0	0
-2.2696e-06	0	0
-2.2692e-06	0	0
-2.2688e-06	0	0
-2.2684e-06	0	0
-2.268e-06	0	0
-2.2676e-06	0	0
-2.2672e-06	0	0
-2.2668e-06	0	0
-2.2664e-06	0	0
-2.266e-06	0	0
-2.2656e-06	0	0
-2.2652e-06	0	0
-2.2648e-06	0	0
-2.2644e-06	0	0
-2.264e-06	0	0.02
-2.2636e-06	0	0
-2.2632e-06	0	0
-2.2628e-06	0	0
-2.2624e-06	0	0
-2.262e-06	0	0
-2.2616e-06	0	0
-2.2612e-06	0	0
-2.2608e-06	0	0.02
-2.2604e-06	0	0
-2.26e-06	0	0
-2.2596e-06	0	0
-2.2592e-06	0	0
-2.2588e-06	0	0
-2.2584e-06	0	0.02
-2.258e-06	0	0.02
-2.2576e-06	0.02	0.02
-2.2572e-06	0	0.02
-2.2568e-06	0	0
-2.2564e-06	0	0
-2.256e-06	0	0.02
-2.2556e-06	0	0
-2.2552e-06	0	0.02
-2.2548e-06	0	0
-2.2544e-06	0	0
-2.254e-06	0	0
-2.2536e-06	0	0
-2.2532e-06	0	0
-2.2528e-06	0	0
-2.2524e-06	0	0
-2.252e-06	0	0
-2.2516e-06	0	0
-2.2512e-06	0	0
-2.2508e-06	0	0
-2.2504e-06	0	0
-2.25e-06	0	0
-2.2496e-06	0	0
-2.2492e-06	0	0.02
-2.2488e-06	0	0
-2.2484e-06	0	0
-2.248e-06	0	0
-2.2476e-06	0	0.02
-2.2472e-06	0	0
-2.2468e-06	0	0.02
-2.2464e-06	0	0
-2.246e-06	0	0
-2.2456e-06	0	0
-2.2452e-06	0	0
-2.2448e-06	0	0.02
-2.2444e-06	0	0.02
-2.244e-06	0	0
-2.2436e-06	0	0
-2.2432e-06	0	0
-2.2428e-06	0	0
-2.2424e-06	0.02	0
-2.242e-06	0	0
-2.2416e-06	0	0
-2.2412e-06	0	0
-2.2408e-06	0	0
-2.2404e-06	0	0
-2.24e-06	0	0
-2.2396e-06	0	0
-2.2392e-06	0	0
-2.2388e-06	0	0.02
-2.2384e-06	0	0
-2.238e-06	0	0.02
-2.2376e-06	0.02	0
-2.2372e-06	0	0
-2.2368e-06	0	0.02
-2.2364e-06	0	0
-2.236e-06	0.02	0
-2.2356e-06	0	0
-2.2352e-06	0	0
-2.2348e-06	0	0
-2.2344e-06	0	0
-2.234e-06	0	0
-2.2336e-06	0.02	0.02
-2.2332e-06	0.02	0
-2.2328e-06	0	0
-2.2324e-06	0	0
-2.232e-06	0.02	0
-2.2316e-06	0	0
-2.2312e-06	0	0.02
-2.2308e-06	0	0
-2.2304e-06	0	0
-2.23e-06	0	0
-2.2296e-06	0	0
-2.2292e-06	0.02	0
-2.2288e-06	0	0
-2.2284e-06	0	0
-2.228e-06	0	0
-2.2276e-06	0	0
-2.2272e-06	0	0
-2.2268e-06	0	0
-2.2264e-06	0	0
-2.226e-06	0	0
-2.2256e-06	0	0
-2.2252e-06	0.02	0
-2.2248e-06	0.02	0
-2.2244e-06	0	0.02
-2.224e-06	0.02	0
-2.2236e-06	0	0
-2.2232e-06	0	0
-2.2228e-06	0	0
-2.2224e-06	0	0
-2.222e-06	0	0
-2.2216e-06	0.02	0
-2.2212e-06	0	0
-2.2208e-06	0	0
-2.2204e-06	0	0
-2.22e-06	0	0
-2.2196e-06	0	0
-2.2192e-06	0	0
-2.2188e-06	0	0
-2.2184e-06	0	0
-2.218e-06	0	0
-2.2176e-06	0	0
-2.2172e-06	0	0.02
-2.2168e-06	0	0
-2.2164e-06	0	0
-2.216e-06	0	0.02
-2.2156e-06	0	0
-2.2152e-06	0	0
-2.2148e-06	0	0
-2.2144e-06	0	0
-2.214e-06	0	0
-2.2136e-06	0	0
-2.2132e-06	0	0
-2.2128e-06	0	0
-2.2124e-06	0	0
-2.212e-06	0	0
-2.2116e-06	0	0
-2.2112e-06	0	0
-2.2108e-06	0	0
-2.2104e-06	0.02	0
-2.21e-06	0	0
-2.2096e-06	0	0
-2.2092e-06	0	0.02
-2.2088e-06	0	0
-2.2084e-06	0	0
-2.208e-06	0	0
-2.2076e-06	0	0
-2.2072e-06	0	0
-2.2068e-06	0	0.02
-2.2064e-06	0	0
-2.206e-06	0	0.02
-2.2056e-06	0.02	0
-2.2052e-06	0.02	0
-2.2048e-06	0	0.02
-2.2044e-06	0	0
-2.204e-06	0	0.02
-2.2036e-06	0	0
-2.2032e-06	0.02	0
-2.2028e-06	0	0.02
-2.2024e-06	0	0
-2.202e-06	0	0
-2.2016e-06	0	0
-2.2012e-06	0	0
-2.2008e-06	0	0
-2.2004e-06	0	0
-2.2e-06	0	0
-2.1996e-06	0	0
-2.1992e-06	0	0
-2.1988e-06	0	0
-2.1984e-06	0	0
-2.198e-06	0	0
-2.1976e-06	0	0
-2.1972e-06	0	0
-2.1968e-06	0	0.02
-2.1964e-06	0	0
-2.196e-06	0	0
-2.1956e-06	0	0
-2.1952e-06	0.02	0
-2.1948e-06	0.02	0
-2.1944e-06	0	0
-2.194e-06	0	0
-2.1936e-06	0	0
-2.1932e-06	0.02	0
-2.1928e-06	0	0
-2.1924e-06	0.02	0
-2.192e-06	0	0
-2.1916e-06	0	0
-2.1912e-06	0	0
-2.1908e-06	0	0
-2.1904e-06	0	0.02
-2.19e-06	0.02	0.02
-2.1896e-06	0	0.02
-2.1892e-06	0	0.02
-2.1888e-06	0	0
-2.1884e-06	0	0
-2.188e-06	0	0.02
-2.1876e-06	0	0
-2.1872e-06	0	0
-2.1868e-06	0	0
-2.1864e-06	0.02	0
-2.186e-06	0	0
-2.1856e-06	0	0
-2.1852e-06	0	0.02
-2.1848e-06	0	0
-2.1844e-06	0	0
-2.184e-06	0	0
-2.1836e-06	0	0
-2.1832e-06	0	0
-2.1828e-06	0	0.02
-2.1824e-06	0	0
-2.182e-06	0	0
-2.1816e-06	0	0
-2.1812e-06	0	0
-2.1808e-06	0	0
-2.1804e-06	0	0
-2.18e-06	0	0
-2.1796e-06	0	0
-2.1792e-06	0	0
-2.1788e-06	0	0
-2.1784e-06	0	0
-2.178e-06	0.02	0
-2.1776e-06	0	0
-2.1772e-06	0	0
-2.1768e-06	0	0
-2.1764e-06	0	0
-2.176e-06	0	0
-2.1756e-06	0	0
-2.1752e-06	0	0
-2.1748e-06	0	0
-2.1744e-06	0.02	0.02
-2.174e-06	0.02	0
-2.1736e-06	0	0.02
-2.1732e-06	0	0
-2.1728e-06	0	0
-2.1724e-06	0.02	0
-2.172e-06	0	0
-2.1716e-06	0	0
-2.1712e-06	0	0
-2.1708e-06	0	0
-2.1704e-06	0	0
-2.17e-06	0	0
-2.1696e-06	0	0
-2.1692e-06	0	0.02
-2.1688e-06	0	0
-2.1684e-06	0	0
-2.168e-06	0	0
-2.1676e-06	0	0.02
-2.1672e-06	0	0
-2.1668e-06	0	0
-2.1664e-06	0	0
-2.166e-06	0	0
-2.1656e-06	0.02	0
-2.1652e-06	0	0
-2.1648e-06	0	0
-2.1644e-06	0	0
-2.164e-06	0	0
-2.1636e-06	0	0
-2.1632e-06	0.02	0.02
-2.1628e-06	0	0
-2.1624e-06	0	0
-2.162e-06	0	0
-2.1616e-06	0	0
-2.1612e-06	0	0
-2.1608e-06	0	0
-2.1604e-06	0	0
-2.16e-06	0	0
-2.1596e-06	0	0
-2.1592e-06	0	0
-2.1588e-06	0	0
-2.1584e-06	0	0
-2.158e-06	0	0.02
-2.1576e-06	0	0
-2.1572e-06	0	0.02
-2.1568e-06	0	0
-2.1564e-06	0	0
-2.156e-06	0	0
-2.1556e-06	0	0
-2.1552e-06	0	0
-2.1548e-06	0	0
-2.1544e-06	0	0
-2.154e-06	0	0
-2.1536e-06	0	0
-2.1532e-06	0	0
-2.1528e-06	0	0
-2.1524e-06	0	0
-2.152e-06	0	0
-2.1516e-06	0	0
-2.1512e-06	0	0
-2.1508e-06	0	0
-2.1504e-06	0	0
-2.15e-06	0	0
-2.1496e-06	0	0
-2.1492e-06	0.02	0
-2.1488e-06	0	0
-2.1484e-06	0	0
-2.148e-06	0.02	0
-2.1476e-06	0	0
-2.1472e-06	0	0
-2.1468e-06	0	0
-2.1464e-06	0	0
-2.146e-06	0	0
-2.1456e-06	0	0.02
-2.1452e-06	0.02	0
-2.1448e-06	0	0
-2.1444e-06	0	0
-2.144e-06	0	0
-2.1436e-06	0	0
-2.1432e-06	0	0
-2.1428e-06	0	0
-2.1424e-06	0.02	0
-2.142e-06	0	0
-2.1416e-06	0	0
-2.1412e-06	0	0
-2.1408e-06	0.02	0
-2.1404e-06	0	0
-2.14e-06	0	0
-2.1396e-06	0	0.02
-2.1392e-06	0	0
-2.1388e-06	0	0.02
-2.1384e-06	0	0
-2.138e-06	0	0
-2.1376e-06	0	0
-2.1372e-06	0	0.02
-2.1368e-06	0	0
-2.1364e-06	0	0
-2.136e-06	0	0
-2.1356e-06	0	0
-2.1352e-06	0	0
-2.1348e-06	0	0
-2.1344e-06	0	0
-2.134e-06	0	0
-2.1336e-06	0	0
-2.1332e-06	0	0
-2.1328e-06	0	0
-2.1324e-06	0	0
-2.132e-06	0	0
-2.1316e-06	0	0
-2.1312e-06	0	0
-2.1308e-06	0	0
-2.1304e-06	0	0
-2.13e-06	0	0
-2.1296e-06	0	0
-2.1292e-06	0	0
-2.1288e-06	0	0
-2.1284e-06	0	0
-2.128e-06	0	0
-2.1276e-06	0	0
-2.1272e-06	0	0
-2.1268e-06	0	0
-2.1264e-06	0	0
-2.126e-06	0	0
-2.1256e-06	0	0
-2.1252e-06	0	0
-2.1248e-06	0	0
-2.1244e-06	0	0
-2.124e-06	0	0.02
-2.1236e-06	0	0
-2.1232e-06	0	0
-2.1228e-06	0.02	0.02
-2.1224e-06	0	0
-2.122e-06	0	0
-2.1216e-06	0.02	0
-2.1212e-06	0	0.02
-2.1208e-06	0	0.02
-2.1204e-06	0	0.02
-2.12e-06	0	0
-2.1196e-06	0.02	0
-2.1192e-06	0	0
-2.1188e-06	0	0
-2.1184e-06	0	0
-2.118e-06	0	0
-2.1176e-06	0	0
-2.1172e-06	0	0
-2.1168e-06	0	0
-2.1164e-06	0	0.02
-2.116e-06	0.02	0
-2.1156e-06	0	0.02
-2.1152e-06	0	0
-2.1148e-06	0	0
-2.1144e-06	0	0
-2.114e-06	0	0
-2.1136e-06	0	0.02
-2.1132e-06	0	0.02
-2.1128e-06	0	0.02
-2.1124e-06	0	0
-2.112e-06	0	0
-2.1116e-06	0	0
-2.1112e-06	0	0.02
-2.1108e-06	0	0
-2.1104e-06	0	0
-2.11e-06	0	0
-2.1096e-06	0	0
-2.1092e-06	0	0
-2.1088e-06	0	0
-2.1084e-06	0	0
-2.108e-06	0	0
-2.1076e-06	0	0.02
-2.1072e-06	0	0
-2.1068e-06	0	0
-2.1064e-06	0.02	0.02
-2.106e-06	0.02	0.02
-2.1056e-06	0.02	0
-2.1052e-06	0	0
-2.1048e-06	0	0
-2.1044e-06	0	0
-2.104e-06	0	0
-2.1036e-06	0	0
-2.1032e-06	0	0
-2.1028e-06	0	0.02
-2.1024e-06	0	0
-2.102e-06	0	0
-2.1016e-06	0	0
-2.1012e-06	0	0
-2.1008e-06	0	0
-2.1004e-06	0	0
-2.1e-06	0	0
-2.0996e-06	0	0
-2.0992e-06	0.02	0
-2.0988e-06	0	0
-2.0984e-06	0	0
-2.098e-06	0	0
-2.0976e-06	0	0
-2.0972e-06	0	0
-2.0968e-06	0	0.02
-2.0964e-06	0	0
-2.096e-06	0	0
-2.0956e-06	0	0
-2.0952e-06	0	0
-2.0948e-06	0.02	0
-2.0944e-06	0	0
-2.094e-06	0.02	0
-2.0936e-06	0	0
-2.0932e-06	0	0
-2.0928e-06	0	0
-2.0924e-06	0	0
-2.092e-06	0	0
-2.0916e-06	0	0
-2.0912e-06	0	0
-2.0908e-06	0	0.02
-2.0904e-06	0	0
-2.09e-06	0	0
-2.0896e-06	0	0
-2.0892e-06	0	0.02
-2.0888e-06	0	0
-2.0884e-06	0	0
-2.088e-06	0	0.02
-2.0876e-06	0	0.02
-2.0872e-06	0	0
-2.0868e-06	0	0
-2.0864e-06	0	0
-2.086e-06	0	0
-2.0856e-06	0	0
-2.0852e-06	0	0
-2.0848e-06	0	0.02
-2.0844e-06	0	0.02
-2.084e-06	0	0
-2.0836e-06	0	0
-2.0832e-06	0	0
-2.0828e-06	0.02	0
-2.0824e-06	0	0.02
-2.082e-06	0.02	0
-2.0816e-06	0	0
-2.0812e-06	0	0
-2.0808e-06	0	0
-2.0804e-06	0	0
-2.08e-06	0	0
-2.0796e-06	0	0
-2.0792e-06	0	0
-2.0788e-06	0	0
-2.0784e-06	0	0
-2.078e-06	0	0
-2.0776e-06	0	0
-2.0772e-06	0.02	0
-2.0768e-06	0	0.02
-2.0764e-06	0	0
-2.076e-06	0.02	0
-2.0756e-06	0.02	0.02
-2.0752e-06	0	0
-2.0748e-06	0	0
-2.0744e-06	0	0
-2.074e-06	0	0
-2.0736e-06	0.02	0
-2.0732e-06	0.02	0
-2.0728e-06	0	0
-2.0724e-06	0	0
-2.072e-06	0	0
-2.0716e-06	0	0
-2.0712e-06	0	0
-2.0708e-06	0.02	0
-2.0704e-06	0	0
-2.07e-06	0	0
-2.0696e-06	0	0
-2.0692e-06	0	0.02
-2.0688e-06	0	0
-2.0684e-06	0	0
-2.068e-06	0	0
-2.0676e-06	0	0.02
-2.0672e-06	0	0
-2.0668e-06	0.02	0
-2.0664e-06	0.02	0.02
-2.066e-06	0	0
-2.0656e-06	0	0
-2.0652e-06	0	0
-2.0648e-06	0.02	0
-2.0644e-06	0	0.02
-2.064e-06	0	0
-2.0636e-06	0	0
-2.0632e-06	0	0
-2.0628e-06	0	0
-2.0624e-06	0	0
-2.062e-06	0.02	0
-2.0616e-06	0	0
-2.0612e-06	0	0
-2.0608e-06	0	0
-2.0604e-06	0	0
-2.06e-06	0	0
-2.0596e-06	0	0
-2.0592e-06	0	0
-2.0588e-06	0	0
-2.0584e-06	0	0
-2.058e-06	0	0
-2.0576e-06	0	0
-2.0572e-06	0	0.02
-2.0568e-06	0	0
-2.0564e-06	0	0
-2.056e-06	0	0
-2.0556e-06	0	0
-2.0552e-06	0	0
-2.0548e-06	0	0
-2.0544e-06	0	0
-2.054e-06	0	0
-2.0536e-06	0	0
-2.0532e-06	0	0
-2.0528e-06	0	0
-2.0524e-06	0.02	0
-2.052e-06	0	0
-2.0516e-06	0	0
-2.0512e-06	0	0
-2.0508e-06	0	0.02
-2.0504e-06	0	0.02
-2.05e-06	0	0
-2.0496e-06	0	0
-2.0492e-06	0	0
-2.0488e-06	0	0
-2.0484e-06	0	0
-2.048e-06	0	0
-2.0476e-06	0	0
-2.0472e-06	0	0
-2.0468e-06	0	0
-2.0464e-06	0	0
-2.046e-06	0	0.02
-2.0456e-06	0	0.02
-2.0452e-06	0.02	0
-2.0448e-06	0.02	0
-2.0444e-06	0	0
-2.044e-06	0	0
-2.0436e-06	0	0
-2.0432e-06	0	0
-2.0428e-06	0	0
-2.0424e-06	0	0
-2.042e-06	0	0
-2.0416e-06	0	0
-2.0412e-06	0	0
-2.0408e-06	0	0
-2.0404e-06	0	0.02
-2.04e-06	0.02	0.02
-2.0396e-06	0	0
-2.0392e-06	0	0
-2.0388e-06	0	0
-2.0384e-06	0	0
-2.038e-06	0.02	0
-2.0376e-06	0	0
-2.0372e-06	0	0
-2.0368e-06	0	0
-2.0364e-06	0	0
-2.036e-06	0	0
-2.0356e-06	0	0
-2.0352e-06	0	0.02
-2.0348e-06	0	0
-2.0344e-06	0	0
-2.034e-06	0	0
-2.0336e-06	0	0
-2.0332e-06	0	0
-2.0328e-06	0	0
-2.0324e-06	0	0
-2.032e-06	0	0.02
-2.0316e-06	0	0.02
-2.0312e-06	0	0.02
-2.0308e-06	0	0
-2.0304e-06	0	0
-2.03e-06	0	0
-2.0296e-06	0	0
-2.0292e-06	0	0
-2.0288e-06	0	0
-2.0284e-06	0	0
-2.028e-06	0	0
-2.0276e-06	0	0
-2.0272e-06	0	-0.02
-2.0268e-06	0	0.02
-2.0264e-06	0.02	0
-2.026e-06	0	0
-2.0256e-06	0	0
-2.0252e-06	0	0
-2.0248e-06	0.02	0
-2.0244e-06	0	0
-2.024e-06	0	0
-2.0236e-06	0	0
-2.0232e-06	0.02	0
-2.0228e-06	0	0
-2.0224e-06	0	0
-2.022e-06	0	0
-2.0216e-06	0	0
-2.0212e-06	0	0
-2.0208e-06	0	0
-2.0204e-06	0	0
-2.02e-06	0	0
-2.0196e-06	0	0
-2.0192e-06	0	0
-2.0188e-06	0	0
-2.0184e-06	0	0
-2.018e-06	0	0
-2.0176e-06	0	0
-2.0172e-06	0	0.02
-2.0168e-06	0	0
-2.0164e-06	0	0.02
-2.016e-06	0	0
-2.0156e-06	0	0
-2.0152e-06	0.02	0
-2.0148e-06	0	0
-2.0144e-06	0	0
-2.014e-06	0	0
-2.0136e-06	0	0
-2.0132e-06	0	0
-2.0128e-06	0.02	0
-2.0124e-06	0	0
-2.012e-06	0	0.02
-2.0116e-06	0	0
-2.0112e-06	0.02	0
-2.0108e-06	0	0.02
-2.0104e-06	0	0
-2.01e-06	0	0
-2.0096e-06	0	0
-2.0092e-06	0	0.02
-2.0088e-06	0	0
-2.0084e-06	0	0
-2.008e-06	0	0			1
-2.0076e-06	0	0
-2.0072e-06	0	0
-2.0068e-06	0	0
-2.0064e-06	0	0.02
-2.006e-06	0.02	0
-2.0056e-06	0	0
-2.0052e-06	0	0
-2.0048e-06	0	0
-2.0044e-06	0	0
-2.004e-06	0	0
-2.0036e-06	0	0
-2.0032e-06	0	0
-2.0028e-06	0	0
-2.0024e-06	0	0
-2.002e-06	0	0
-2.0016e-06	0	0
-2.0012e-06	0	0
-2.0008e-06	0	0
-2.0004e-06	0	0
-2e-06	0	0
-1.9996e-06	0	0.02
-1.9992e-06	0	0
-1.9988e-06	0	0
-1.9984e-06	0	0
-1.998e-06	0.02	0
-1.9976e-06	0.02	0
-1.9972e-06	0	0
-1.9968e-06	0	0.02
-1.9964e-06	0	0
-1.996e-06	0	0
-1.9956e-06	0	0
-1.9952e-06	0	0
-1.9948e-06	0	0
-1.9944e-06	0	0
-1.994e-06	0	0
-1.9936e-06	0	0
-1.9932e-06	0	0
-1.9928e-06	0	0
-1.9924e-06	0	0
-1.992e-06	0	0
-1.9916e-06	0	0
-1.9912e-06	0	0
-1.9908e-06	0	0
-1.9904e-06	0	0
-1.99e-06	0	0
-1.9896e-06	0	0
-1.9892e-06	0	0
-1.9888e-06	0	0
-1.9884e-06	0	0
-1.988e-06	0	0.02
-1.9876e-06	0	0.02
-1.9872e-06	0	0
-1.9868e-06	0	0
-1.9864e-06	0	0
-1.986e-06	0	0
-1.9856e-06	0	0
-1.9852e-06	0	0
-1.9848e-06	0	0
-1.9844e-06	0.02	0
-1.984e-06	0	0
-1.9836e-06	0	0.02
-1.9832e-06	0	0.02
-1.9828e-06	0	0.02
-1.9824e-06	0	0
-1.982e-06	0	0
-1.9816e-06	0	0
-1.9812e-06	0	0
-1.9808e-06	0.02	0
-1.9804e-06	0	0
-1.98e-06	0	0
-1.9796e-06	0	0
-1.9792e-06	0	0
-1.9788e-06	0	0.02
-1.9784e-06	0	0
-1.978e-06	0	0
-1.9776e-06	0	0
-1.9772e-06	0	0
-1.9768e-06	0	0
-1.9764e-06	0	0
-1.976e-06	0.02	0.04
-1.9756e-06	0.02	0
-1.9752e-06	0	0
-1.9748e-06	0	0
-1.9744e-06	0	0
-1.974e-06	0.02	0.02
-1.9736e-06	0.02	0
-1.9732e-06	0.02	0
-1.9728e-06	0	0
-1.9724e-06	0	0
-1.972e-06	0	0
-1.9716e-06	0	0.02
-1.9712e-06	0.02	0
-1.9708e-06	0	0
-1.9704e-06	0	0
-1.97e-06	0	0
-1.9696e-06	0	0
-1.9692e-06	0.02	0
-1.9688e-06	0	0
-1.9684e-06	0	0
-1.968e-06	0	0
-1.9676e-06	0	0
-1.9672e-06	0	0
-1.9668e-06	0	0
-1.9664e-06	0	0
-1.966e-06	0.02	0
-1.9656e-06	0	0
-1.9652e-06	0	0
-1.9648e-06	0	0
-1.9644e-06	0	0
-1.964e-06	0.02	0
-1.9636e-06	0	0
-1.9632e-06	0.02	0
-1.9628e-06	0.02	0
-1.9624e-06	0	0
-1.962e-06	0	0
-1.9616e-06	0	0
-1.9612e-06	0	0
-1.9608e-06	0	0
-1.9604e-06	0	0
-1.96e-06	0	0
-1.9596e-06	0	0
-1.9592e-06	0	0
-1.9588e-06	0	0
-1.9584e-06	0	0
-1.958e-06	0	0
-1.9576e-06	0	0
-1.9572e-06	0.02	0
-1.9568e-06	0	0
-1.9564e-06	0	0
-1.956e-06	0	0
-1.9556e-06	0	0.02
-1.9552e-06	0	0
-1.9548e-06	0	0
-1.9544e-06	0	0
-1.954e-06	0	0
-1.9536e-06	0	0.02
-1.9532e-06	0	0.02
-1.9528e-06	0	0.02
-1.9524e-06	0	0
-1.952e-06	0	0
-1.9516e-06	0	0
-1.9512e-06	0	0
-1.9508e-06	0.02	0
-1.9504e-06	0	0
-1.95e-06	0	0
-1.9496e-06	0.02	0
-1.9492e-06	0	0
-1.9488e-06	0.02	0
-1.9484e-06	0	0
-1.948e-06	0	0
-1.9476e-06	0	0
-1.9472e-06	0	0
-1.9468e-06	0	0
-1.9464e-06	0	0.02
-1.946e-06	0.02	0
-1.9456e-06	0	0
-1.9452e-06	0	0.02
-1.9448e-06	0	0
-1.9444e-06	0	0
-1.944e-06	0.02	0
-1.9436e-06	0	0.02
-1.9432e-06	0	0
-1.9428e-06	0	0
-1.9424e-06	0	0
-1.942e-06	0	0
-1.9416e-06	0	0
-1.9412e-06	0	0
-1.9408e-06	0	0
-1.9404e-06	0	0.02
-1.94e-06	0	0
-1.9396e-06	0	0
-1.9392e-06	0	0
-1.9388e-06	0	0
-1.9384e-06	0	0
-1.938e-06	0	0
-1.9376e-06	0	0
-1.9372e-06	0	0
-1.9368e-06	0	-0.02
-1.9364e-06	0	0.02
-1.936e-06	0	0
-1.9356e-06	0	0
-1.9352e-06	0	0
-1.9348e-06	0	-0.02
-1.9344e-06	0	0.02
-1.934e-06	0.02	0.02
-1.9336e-06	0	0
-1.9332e-06	0	0
-1.9328e-06	0	0
-1.9324e-06	0	0
-1.932e-06	0	0
-1.9316e-06	0	0
-1.9312e-06	0.02	0
-1.9308e-06	-0.02	0
-1.9304e-06	0	0
-1.93e-06	0.02	0
-1.9296e-06	0.02	0
-1.9292e-06	0	0
-1.9288e-06	0	0
-1.9284e-06	0	0
-1.928e-06	0	0
-1.9276e-06	0	0
-1.9272e-06	0	0
-1.9268e-06	0	0.02
-1.9264e-06	0	0.02
-1.926e-06	0	0.02
-1.9256e-06	0	0
-1.9252e-06	0	0.02
-1.9248e-06	0.02	0
-1.9244e-06	0	0.02
-1.924e-06	0	0
-1.9236e-06	0	0
-1.9232e-06	0	0
-1.9228e-06	0	0
-1.9224e-06	0	0.02
-1.922e-06	0	0
-1.9216e-06	0	0
-1.9212e-06	0	0
-1.9208e-06	0	0.02
-1.9204e-06	0	0.02
-1.92e-06	0	0
-1.9196e-06	0	0
-1.9192e-06	0	0
-1.9188e-06	0	0
-1.9184e-06	0	0
-1.918e-06	0	0
-1.9176e-06	0	0
-1.9172e-06	0.02	0
-1.9168e-06	0	0
-1.9164e-06	0.02	0
-1.916e-06	0	0.02
-1.9156e-06	0	0
-1.9152e-06	0.02	0
-1.9148e-06	0	0
-1.9144e-06	0	0
-1.914e-06	0	0
-1.9136e-06	0	0
-1.9132e-06	0	0
-1.9128e-06	0	0
-1.9124e-06	0	0
-1.912e-06	0	0
-1.9116e-06	0	0
-1.9112e-06	0.02	0
-1.9108e-06	0.02	0
-1.9104e-06	0	0
-1.91e-06	0	0
-1.9096e-06	0	0.02
-1.9092e-06	0	0.02
-1.9088e-06	0.02	0
-1.9084e-06	0	0.02
-1.908e-06	0	0.02
-1.9076e-06	0	0
-1.9072e-06	0.02	0.02
-1.9068e-06	0	0
-1.9064e-06	0.02	0
-1.906e-06	0	0
-1.9056e-06	0	0
-1.9052e-06	0	0.02
-1.9048e-06	0.02	0
-1.9044e-06	0	0
-1.904e-06	0	0
-1.9036e-06	0	0
-1.9032e-06	0	0
-1.9028e-06	0	0.02
-1.9024e-06	0	0
-1.902e-06	0.02	0
-1.9016e-06	0	0
-1.9012e-06	0	0
-1.9008e-06	0	0
-1.9004e-06	0	0
-1.9e-06	0	0
-1.8996e-06	0	0
-1.8992e-06	0	0
-1.8988e-06	0.02	0
-1.8984e-06	0	0
-1.898e-06	0	0
-1.8976e-06	0	0
-1.8972e-06	0	0.02
-1.8968e-06	0	0
-1.8964e-06	0	0
-1.896e-06	0	0
-1.8956e-06	0	0
-1.8952e-06	0	0
-1.8948e-06	0.02	0
-1.8944e-06	0.02	0
-1.894e-06	0.02	0
-1.8936e-06	-0.02	0
-1.8932e-06	0	0
-1.8928e-06	0	0
-1.8924e-06	0	0.02
-1.892e-06	0	0
-1.8916e-06	0	0
-1.8912e-06	0	0
-1.8908e-06	0.02	0
-1.8904e-06	0.02	0
-1.89e-06	0	0
-1.8896e-06	0	0
-1.8892e-06	0	0
-1.8888e-06	0	0
-1.8884e-06	0	0
-1.888e-06	0	0
-1.8876e-06	0	0
-1.8872e-06	0	0
-1.8868e-06	0	0.02
-1.8864e-06	0	0
-1.886e-06	0	0
-1.8856e-06	0	0
-1.8852e-06	0	0
-1.8848e-06	0	0
-1.8844e-06	0	0
-1.884e-06	0	0
-1.8836e-06	0	0
-1.8832e-06	0	0.02
-1.8828e-06	0	0
-1.8824e-06	0	0
-1.882e-06	0.02	0
-1.8816e-06	0	0
-1.8812e-06	0	0
-1.8808e-06	0	0
-1.8804e-06	0	0
-1.88e-06	0	0
-1.8796e-06	0	0
-1.8792e-06	0	0
-1.8788e-06	0	0
-1.8784e-06	0	0
-1.878e-06	0	0
-1.8776e-06	0.02	0
-1.8772e-06	0	0
-1.8768e-06	0	0
-1.8764e-06	0	0
-1.876e-06	0.02	0
-1.8756e-06	0	0
-1.8752e-06	0	0
-1.8748e-06	0	0
-1.8744e-06	0	0.02
-1.874e-06	0	0
-1.8736e-06	0	0
-1.8732e-06	0	0
-1.8728e-06	0	0
-1.8724e-06	0	0.02
-1.872e-06	0	0
-1.8716e-06	0	0
-1.8712e-06	0	0
-1.8708e-06	0	0
-1.8704e-06	0.02	0
-1.87e-06	0	0
-1.8696e-06	0	0
-1.8692e-06	0	0
-1.8688e-06	0	0.02
-1.8684e-06	0.02	0
-1.868e-06	0	0
-1.8676e-06	0	0.02
-1.8672e-06	0	0
-1.8668e-06	0	0
-1.8664e-06	0	0
-1.866e-06	0	0
-1.8656e-06	0	0
-1.8652e-06	0	0
-1.8648e-06	0	0.02
-1.8644e-06	0	0
-1.864e-06	0.02	0
-1.8636e-06	0	0
-1.8632e-06	0	0
-1.8628e-06	0	0
-1.8624e-06	0	0
-1.862e-06	0	0
-1.8616e-06	0	0
-1.8612e-06	0	0
-1.8608e-06	0	0
-1.8604e-06	0	0
-1.86e-06	0	0.02
-1.8596e-06	0	0
-1.8592e-06	0	0
-1.8588e-06	0	0.02
-1.8584e-06	0	0
-1.858e-06	0	0
-1.8576e-06	0	0
-1.8572e-06	0	0
-1.8568e-06	0	0
-1.8564e-06	0	0
-1.856e-06	0	0
-1.8556e-06	0	0
-1.8552e-06	0	0
-1.8548e-06	0	0
-1.8544e-06	0	0
-1.854e-06	0.02	0
-1.8536e-06	0	0
-1.8532e-06	0	0
-1.8528e-06	0	0
-1.8524e-06	0	0
-1.852e-06	0	0
-1.8516e-06	0	0
-1.8512e-06	0	0
-1.8508e-06	0	0
-1.8504e-06	0	0
-1.85e-06	0	0
-1.8496e-06	0	0
-1.8492e-06	0	-0.02
-1.8488e-06	0	0
-1.8484e-06	0	0
-1.848e-06	0	-0.02
-1.8476e-06	0	0
-1.8472e-06	0	0
-1.8468e-06	0	0
-1.8464e-06	0	0
-1.846e-06	0.02	0
-1.8456e-06	0	0
-1.8452e-06	0	0
-1.8448e-06	0	0
-1.8444e-06	0	0.02
-1.844e-06	0	0
-1.8436e-06	0	0
-1.8432e-06	0	0.02
-1.8428e-06	0	0
-1.8424e-06	0	0
-1.842e-06	0.02	0
-1.8416e-06	0	0
-1.8412e-06	0	0
-1.8408e-06	0	0
-1.8404e-06	0	0
-1.84e-06	0.02	0
-1.8396e-06	0	0
-1.8392e-06	0.02	0
-1.8388e-06	0.02	0
-1.8384e-06	0	0
-1.838e-06	0	0
-1.8376e-06	0	0
-1.8372e-06	0	0
-1.8368e-06	0	0.02
-1.8364e-06	0	0
-1.836e-06	0	0
-1.8356e-06	0	0
-1.8352e-06	0	0
-1.8348e-06	0	0
-1.8344e-06	0	0
-1.834e-06	0.02	0
-1.8336e-06	0	0
-1.8332e-06	0	0
-1.8328e-06	0	0
-1.8324e-06	0	0
-1.832e-06	0	0
-1.8316e-06	0	0
-1.8312e-06	0	0
-1.8308e-06	0	0.02
-1.8304e-06	0	0
-1.83e-06	0	0
-1.8296e-06	0	0
-1.8292e-06	0	0
-1.8288e-06	0	0.02
-1.8284e-06	0	0
-1.828e-06	0.02	0
-1.8276e-06	0	0
-1.8272e-06	0	0
-1.8268e-06	0	0
-1.8264e-06	0	0
-1.826e-06	0	0
-1.8256e-06	0	0
-1.8252e-06	0	0
-1.8248e-06	0	0
-1.8244e-06	0	0
-1.824e-06	0	0
-1.8236e-06	0	0
-1.8232e-06	0	0
-1.8228e-06	0.02	0
-1.8224e-06	0.02	0
-1.822e-06	0.02	0
-1.8216e-06	0	0
-1.8212e-06	0.02	0
-1.8208e-06	0	0
-1.8204e-06	0	0
-1.82e-06	0	0
-1.8196e-06	0	0
-1.8192e-06	0	0.02
-1.8188e-06	0	0
-1.8184e-06	0	0
-1.818e-06	0	0
-1.8176e-06	0	0
-1.8172e-06	0	0
-1.8168e-06	0	0
-1.8164e-06	0	0
-1.816e-06	0	0
-1.8156e-06	0.02	0
-1.8152e-06	0	0
-1.8148e-06	0	0
-1.8144e-06	0	0
-1.814e-06	0.02	0.02
-1.8136e-06	0.02	0
-1.8132e-06	0	0
-1.8128e-06	0	0
-1.8124e-06	0.02	0
-1.812e-06	0	0
-1.8116e-06	0	0
-1.8112e-06	0	0.02
-1.8108e-06	0.02	0
-1.8104e-06	0	0
[truncated: 17,235 more rows]

## Sheet: FigureS2
Angle	Normalized Intensity
-120	0.50915
-100	0.54998
-79.9998	0.59596
-60.0001	0.687
-39.9999	0.83998
-20.0002	0.98217
0	1
20.0002	0.96237
39.9999	0.83435
60.0001	0.72126
79.9998	0.56593
100	0.47349
120	0.40638
--	--
--	--
--	--
--	--
--	--
--	--
--	--
--	--
--	--
--	--
--	--
--	--
--	--
--	--
--	--
--	--
--	--
--
--

## Sheet: FigureS5
Time/s	Mean	SD
0.05	1.00444	0.00373
0.1	0.99906	0.00468
0.15	1.00559	0.00608
0.2	1.00486	0.00387
0.25	1.00208	0.00292
0.3	1.00326	0.00356
0.35	1.00332	0.0028
0.4	1.00392	0.00696
0.45	0.99962	0.00266
0.5	1.00572	0.00429
0.55	1.00269	0.00532
0.6	1.00074	0.00456
0.65	0.99766	0.00386
0.7	0.99857	0.00565
0.75	0.9972	0.00569
0.8	0.99391	0.0045
0.85	0.99587	0.00264
0.9	0.99294	0.00487
0.95	1.00252	0.00142
1	0.99709	0.00312
1.05	1.00587	0.00438
1.1	0.99638	0.00368
1.15	0.9954	0.00629
1.2	0.98849	0.00488
1.25	0.99433	0.00359
1.3	1.00027	0.00303
1.35	0.9996	0.00487
1.4	1.00137	0.00738
1.45	0.99615	0.00629
1.5	1.00017	0.00253
1.55	0.9984	0.00417
1.6	0.99336	0.00344
1.65	0.99746	0.00435
1.7	0.99531	0.00445
1.75	0.99493	0.00257
1.8	1.0014	0.00676
1.85	1.00055	0.00524
1.9	1.00174	0.00287
1.95	0.99338	0.00266
2	0.99957	0.00429
2.05	0.99824	0.00334
2.1	0.99118	0.00301
2.15	1.00081	0.00677
2.2	1.00001	0.00295
2.25	1.00023	0.00342
2.3	0.99518	0.00438
2.35	0.99996	0.00339
2.4	0.9987	0.00821
2.45	0.99817	0.00611
2.5	0.99479	0.0079
2.55	0.99547	0.00424
2.6	0.98922	0.00506
2.65	1.00362	0.00247
2.7	0.9917	0.00491
2.75	0.99678	0.00467
2.8	0.99878	0.00338
2.85	0.99546	0.00485
2.9	1.00111	0.0059
2.95	1.00035	0.00613
3	0.99803	0.00701
3.05	1.00682	0.00421
3.1	1.00403	0.00545
3.15	1.00667	0.00668
3.2	1.00171	0.00411
3.25	0.99619	0.00539
3.3	0.99558	0.00463
3.35	0.99571	0.00686
3.4	1.00202	0.00511
3.45	0.99917	0.0044
3.5	1.00165	0.00577
3.55	1.00342	0.00356
3.6	1.00089	0.00447
3.65	0.99514	0.00549
3.7	0.99695	0.00147
3.75	1.00678	0.00613
3.8	0.99114	0.00455
3.85	0.99999	0.00482
3.9	0.99517	0.00442
3.95	1.00203	0.00442
4	1.00046	0.00408
4.05	1.00212	0.00524
4.1	0.99605	0.00336
4.15	1.00163	0.00346
4.2	0.99972	0.00234
4.25	0.99649	0.00479
4.3	0.99955	0.00499
4.35	0.99843	0.00334
4.4	0.99159	0.0033
4.45	0.99845	0.00521
4.5	0.98936	0.0041
4.55	0.98653	0.00336
4.6	0.99795	0.0062
4.65	0.99554	0.00368
4.7	1.00435	0.00378
4.75	1.00562	0.00251
4.8	0.99895	0.00395
4.85	1.00076	0.00779
4.9	0.99712	0.00618
4.95	0.99784	0.00219
5	1.00295	0.00642
5.05	0.99826	0.00449
5.1	0.99895	0.00404
5.15	0.99299	0.00295
5.2	1.00844	0.005
5.25	0.99618	0.00938
5.3	1.00154	0.01451
5.35	1.00753	0.01824
5.4	1.01428	0.01934
5.45	1.0233	0.01264
5.5	1.02606	0.00797
5.55	1.02653	0.00552
5.6	1.01025	0.00716
5.65	1.01587	0.00793
5.7	1.01588	0.00545
5.75	1.01267	0.0068
5.8	1.01242	0.00824
5.85	1.00892	0.00353
5.9	1.00831	0.00975
5.95	1.00885	0.00384
6	1.00551	0.00353
6.05	1.00709	0.00731
6.1	1.00589	0.00526
6.15	1.01265	0.00784
6.2	1.00379	0.00542
6.25	1.01247	0.00452
6.3	1.00625	0.00695
6.35	1.00825	0.0061
6.4	1.00961	0.00562
6.45	0.99634	0.0067
6.5	1.00495	0.00739
6.55	1.00361	0.00174
6.6	0.99658	0.00516
6.65	0.99763	0.00842
6.7	1.00206	0.00448
6.75	0.99627	0.00771
6.8	1.00175	0.00421
6.85	0.99561	0.00952
6.9	0.993	0.00852
6.95	0.9969	0.00732
7	0.99225	0.00515
7.05	0.99583	0.0035
7.1	0.99985	0.00248
7.15	0.99535	0.00491
7.2	1.00188	0.00483
7.25	0.99409	0.00385
7.3	1.00162	0.00473
7.35	0.99991	0.00384
7.4	1.0012	0.00575
7.45	0.9986	0.00382
7.5	0.99143	0.00395
7.55	1.00085	0.00332
7.6	1.00191	0.00416
7.65	1.00432	0.00776
7.7	1.0016	0.00562
7.75	0.99699	0.00494
7.8	0.99908	0.00436
7.85	0.99639	0.00612
7.9	0.99673	0.00392
7.95	1.00672	0.00239
8	1.00075	0.00272
8.05	0.99994	0.00331
8.1	1.00134	0.0043
8.15	0.99888	0.00318
8.2	0.98576	0.00342
8.25	0.99866	0.00275
8.3	1.00234	0.00284
8.35	0.99833	0.00348
8.4	0.99697	0.00488
8.45	1.00167	0.00381
8.5	1.00414	0.00498
8.55	1.00053	0.00234
8.6	1.00005	0.00319
8.65	1.00058	0.00584
8.7	0.99409	0.00477
8.75	0.99641	0.00931
8.8	0.99886	0.00434
8.85	0.99514	0.00326
8.9	0.99438	0.0065
8.95	0.99651	0.00402
9	0.99445	0.00449
9.05	0.99822	0.00434
9.1	1.00327	0.00337
9.15	0.99745	0.00232
9.2	0.9975	0.00321
9.25	0.99166	0.00328
9.3	0.99982	0.00245
9.35	0.99019	0.00716
9.4	0.99273	0.00545
9.45	0.99829	0.00316
9.5	0.99117	0.00498
9.55	1.0041	0.00697
9.6	1.00067	0.00383
9.65	0.9961	0.00446
9.7	1.00113	0.00291
9.75	0.99735	0.0045
9.8	0.99659	0.00558
9.85	0.99105	0.00506
9.9	0.99809	0.00412
9.95	1.00016	0.00458
10	0.99915	0.00309

## Sheet: FigureS6
Time/s	Mean	SD
0.05	1.00823	0.0049
0.1	0.99868	0.00662
0.15	1.01153	0.01014
0.2	0.98759	0.00591
0.25	1.01897	0.00594
0.3	1.00725	0.00534
0.35	1.00789	0.01206
0.4	0.99775	0.00754
0.45	1.00663	0.00852
0.5	1.00852	0.00476
0.55	1.0035	0.00619
0.6	1.01397	0.00375
0.65	1.01001	0.00406
0.7	1.01542	0.00894
0.75	0.99562	0.0098
0.8	1.00634	0.00446
0.85	0.99415	0.00829
0.9	0.99766	0.00623
0.95	1.00083	0.01015
1	1.00437	0.0095
1.05	1.00345	0.00466
1.1	0.99773	0.00419
1.15	1.00947	0.00389
1.2	1.00807	0.00787
1.25	0.99465	0.00952
1.3	1.0046	0.007
1.35	1.00836	0.00529
1.4	1.00466	0.00473
1.45	1.00875	0.00443
1.5	0.99398	0.00641
1.55	0.9919	0.00785
1.6	0.99463	0.00911
1.65	0.99239	0.00868
1.7	1.01096	0.01419
1.75	0.99205	0.01694
1.8	0.98955	0.00566
1.85	0.99382	0.00744
1.9	1.00203	0.01107
1.95	1.00087	0.00526
2	0.99034	0.00816
2.05	1.00397	0.00789
2.1	1.00634	0.00546
2.15	1.00974	0.00453
2.2	0.99525	0.01114
2.25	1.00333	0.00709
2.3	1.00425	0.00879
2.35	1.00523	0.00338
2.4	1.00193	0.00318
2.45	1.01316	0.00635
2.5	1.0044	0.00776
2.55	1.00543	0.00659
2.6	1.00194	0.00671
2.65	1.00802	0.00988
2.7	1.0031	0.0061
2.75	1.0061	0.00739
2.8	1.01411	0.00852
2.85	1.00984	0.01002
2.9	1	0.00832
2.95	1.01161	0.00483
3	1.01	0.00798
3.05	0.99912	0.00284
3.1	1.00134	0.00464
3.15	0.99854	0.00652
3.2	1.01227	0.00748
3.25	1.00223	0.0066
3.3	1.00838	0.00823
3.35	1.01101	0.00702
3.4	1.00436	0.00779
3.45	0.99161	0.00836
3.5	1.01617	0.00589
3.55	1.00689	0.00848
3.6	1.00742	0.00599
3.65	1.00032	0.00958
3.7	1.01638	0.00291
3.75	1.0004	0.00625
3.8	0.99863	0.00322
3.85	1.01055	0.00875
3.9	0.99964	0.00868
3.95	0.99491	0.00882
4	1.00734	0.01105
4.05	1.00139	0.00548
4.1	0.9998	0.01156
4.15	1.00207	0.00334
4.2	0.99815	0.00614
4.25	0.99901	0.00551
4.3	0.99175	0.00847
4.35	0.99058	0.0083
4.4	1.00024	0.00701
4.45	1.00633	0.00492
4.5	0.99389	0.00984
4.55	1.01065	0.01437
4.6	0.99081	0.00576
4.65	0.99571	0.00754
4.7	0.99885	0.00791
4.75	1.00964	0.00495
4.8	0.99954	0.00676
4.85	1.00517	0.00855
4.9	1.00218	0.00845
4.95	1.00664	0.01292
5	1.00324	0.00822
5.05	0.99995	0.00529
5.1	1.01653	0.01573
5.15	1.0018	0.00806
5.2	1.00143	0.00536
5.25	1.00669	0.01276
5.3	1.00057	0.00523
5.35	0.99765	0.0073
5.4	0.99093	0.01795
5.45	0.99992	0.02785
5.5	1.00709	0.03163
5.55	0.9987	0.0358
5.6	0.99074	0.02958
5.65	0.99179	0.01951
5.7	0.99443	0.01166
5.75	0.99462	0.00969
5.8	0.99376	0.01201
5.85	0.99995	0.01059
5.9	0.99799	0.00707
5.95	0.99454	0.00536
6	0.98069	0.01038
6.05	1.00343	0.00813
6.1	0.98999	0.01034
6.15	0.98234	0.0107
6.2	0.9895	0.00423
6.25	0.99212	0.01028
6.3	0.98794	0.00624
6.35	0.9974	0.00619
6.4	1.00428	0.00944
6.45	0.99942	0.00434
6.5	1.00295	0.00978
6.55	0.99172	0.00207
6.6	0.99776	0.00683
6.65	1.00418	0.00363
6.7	0.98296	0.00672
6.75	0.99801	0.00329
6.8	1.00732	0.01004
6.85	1.00559	0.00809
6.9	0.99544	0.00471
6.95	0.99808	0.01193
7	0.98705	0.00705
7.05	0.99992	0.00387
7.1	1.00995	0.00944
7.15	0.99244	0.01055
7.2	0.99946	0.01207
7.25	1.00349	0.00534
7.3	0.98871	0.01237
7.35	1.00503	0.01413
7.4	0.99601	0.0043
7.45	0.98334	0.00738
7.5	0.99756	0.00565
7.55	0.99782	0.00596
7.6	0.99988	0.01037
7.65	0.99894	0.00921
7.7	1.00272	0.0093
7.75	1.00402	0.00563
7.8	0.99782	0.0062
7.85	1.00678	0.00866
7.9	1.00005	0.00855
7.95	0.99658	0.00746
8	0.99901	0.00751
8.05	1.0049	0.00736
8.1	0.9952	0.01016
8.15	0.99203	0.0059
8.2	0.99408	0.00784
8.25	1.00435	0.01166
8.3	0.99707	0.00398
8.35	0.99031	0.0065
8.4	1.00133	0.00979
8.45	0.99167	0.01084
8.5	1.00044	0.00804
8.55	0.99014	0.00976
8.6	1.00438	0.00936
8.65	1.00852	0.01313
8.7	0.99358	0.01174
8.75	1.00456	0.00726
8.8	1.00376	0.01363
8.85	0.98835	0.00752
8.9	0.9908	0.00542
8.95	0.98493	0.01098
9	0.99575	0.00607
9.05	0.99006	0.00338
9.1	0.99763	0.00894
9.15	0.99015	0.00347
9.2	1.00442	0.01008
9.25	0.99884	0.00919
9.3	0.99511	0.00464
9.35	0.99643	0.0063
9.4	1.0048	0.00666
9.45	1.0003	0.00883
9.5	0.99295	0.00614
9.55	0.98843	0.00957
9.6	1.00017	0.00665
9.65	0.99622	0.00483
9.7	0.9823	0.00996
9.75	0.99	0.00762
9.8	0.99532	0.00364
9.85	0.99615	0.00517
9.9	0.9893	0.00538
9.95	1.00407	0.01294
10	0.9964	0.00551

## Sheet: FigureS7
Time/s	Mean	SD
0.05	1.00007	0.00824
0.1	1.0011	0.00722
0.15	1.00037	0.00755
0.2	1.00037	0.00606
0.25	1.00243	0.00762
0.3	1.0008	0.00596
0.35	1.00012	0.00677
0.4	1.00262	0.00727
0.45	1.00115	0.00711
0.5	1.00064	0.00665
0.55	0.9998	0.00753
0.6	1.00019	0.00734
0.65	0.99905	0.00663
0.7	1.00175	0.00607
0.75	0.99866	0.00531
0.8	0.9997	0.00715
0.85	1.00131	0.00664
0.9	1.00318	0.00551
0.95	1.00138	0.00602
1	1.00214	0.00584
1.05	1.00308	0.00557
1.1	1.00028	0.00629
1.15	1.00057	0.00647
1.2	0.99932	0.00565
1.25	1.00066	0.0059
1.3	1.00212	0.0052
1.35	1.00164	0.00543
1.4	1.00175	0.00518
1.45	1.00044	0.00467
1.5	0.99993	0.00532
1.55	1.0039	0.00414
1.6	1.00022	0.00585
1.65	1.00061	0.00555
1.7	0.9997	0.00543
1.75	0.99869	0.00556
1.8	0.99934	0.00361
1.85	0.99773	0.00508
1.9	1.0031	0.00364
1.95	1.00221	0.00516
2	0.99894	0.00502
2.05	1.00123	0.00476
2.1	1.00175	0.00397
2.15	1.00127	0.00368
2.2	1.00178	0.00297
2.25	1.0023	0.00366
2.3	0.99958	0.00477
2.35	0.9987	0.00411
2.4	1.00255	0.00546
2.45	1.00271	0.00394
2.5	0.99758	0.00425
2.55	1.00201	0.00285
2.6	1.00056	0.00454
2.65	1.00003	0.00248
2.7	0.9975	0.00234
2.75	0.99681	0.0042
2.8	0.99954	0.00437
2.85	0.99926	0.00372
2.9	0.99843	0.00307
2.95	0.99918	0.00355
3	0.99821	0.00315
3.05	0.99886	0.00269
3.1	0.9992	0.00339
3.15	0.99939	0.00428
3.2	1.00177	0.00334
3.25	1.00068	0.00368
3.3	0.99814	0.00272
3.35	0.99772	0.00343
3.4	0.9962	0.00321
3.45	0.99914	0.00295
3.5	0.99733	0.00315
3.55	1.00079	0.00366
3.6	0.99886	0.00287
3.65	0.99866	0.00249
3.7	0.99779	0.00232
3.75	0.99705	0.00251
3.8	0.99777	0.00261
3.85	0.99572	0.0022
3.9	0.99588	0.00323
3.95	0.99711	0.00234
4	0.99917	0.00238
4.05	0.99992	0.00405
4.1	0.99947	0.00339
4.15	1.00175	0.00289
4.2	1.00061	0.00244
4.25	1.0007	0.00353
4.3	0.99984	0.00213
4.35	1.00035	0.00248
4.4	0.99774	0.00211
4.45	0.99883	0.00282
4.5	1.00187	0.00254
4.55	1.00068	0.00241
4.6	1.00058	0.00201
4.65	1.00112	0.0014
4.7	0.99991	0.00229
4.75	0.99873	0.00394
4.8	0.99979	0.00345
4.85	0.99959	0.00367
4.9	0.99979	0.00262
4.95	0.99903	0.00177
5	1.00102	0.00321
5.05	0.99801	0.0024
5.1	0.99661	0.00264
5.15	0.99658	0.00262
5.2	0.99519	0.00272
5.25	0.99753	0.00369
5.3	0.99105	0.00288
5.35	0.99869	0.00705
5.4	1.00282	0.00714
5.45	1.00627	0.00915
5.5	1.00976	0.00836
5.55	1.01281	0.00666
5.6	1.01014	0.00606
5.65	1.01088	0.00446
5.7	1.00989	0.00477
5.75	1.00899	0.00376
5.8	1.00798	0.00379
5.85	1.0072	0.00293
5.9	1.00526	0.00244
5.95	1.00501	0.00327
6	1.00683	0.00278
6.05	1.00406	0.00246
6.1	1.00206	0.00253
6.15	1.00039	0.00353
6.2	1.00205	0.00331
6.25	1.00372	0.00305
6.3	0.99954	0.00461
6.35	1.00175	0.00323
6.4	0.99975	0.00197
6.45	1.00074	0.00348
6.5	0.9987	0.00286
6.55	1.00205	0.0044
6.6	1.00209	0.004
6.65	1.00044	0.0036
6.7	1.00192	0.00319
6.75	1.00395	0.0044
6.8	1.00332	0.00391
6.85	1.00328	0.0042
6.9	1.00167	0.00336
6.95	1.00268	0.00294
7	1.00043	0.00382
7.05	1.00348	0.00375
7.1	1.00087	0.00309
7.15	1.00111	0.00413
7.2	1.00071	0.00409
7.25	0.99864	0.00318
7.3	0.999	0.00442
7.35	0.9982	0.00505
7.4	0.99745	0.00369
7.45	1.00071	0.00469
7.5	1.00088	0.00496
7.55	1.00167	0.00433
7.6	1.00163	0.00468
7.65	1.00104	0.00662
7.7	0.99834	0.00572
7.75	0.99932	0.00554
7.8	0.99678	0.00553
7.85	0.998	0.00481
7.9	0.99725	0.00556
7.95	0.99691	0.00572
8	0.99853	0.00532
8.05	0.99591	0.00528
8.1	0.9986	0.00459
8.15	0.99807	0.00481
8.2	0.99811	0.00509
8.25	0.99837	0.00534
8.3	0.99809	0.00512
8.35	0.99873	0.00554
8.4	0.99988	0.00573
8.45	0.99454	0.005
8.5	0.99687	0.00584
8.55	1.00032	0.00672
8.6	0.99588	0.00426
8.65	0.99728	0.00517
8.7	0.99811	0.00533
8.75	0.99848	0.00618
8.8	0.99912	0.00687
8.85	0.99597	0.00624
8.9	0.9946	0.00766
8.95	0.99499	0.00763
9	0.99819	0.00608
9.05	0.99786	0.00664
9.1	0.99502	0.00755
9.15	0.99882	0.00638
9.2	0.99739	0.00574
9.25	0.99617	0.00746
9.3	0.99611	0.00652
9.35	0.99581	0.00826
9.4	0.99906	0.0064
9.45	0.99486	0.00769
9.5	0.99706	0.00918
9.55	0.99798	0.00749
9.6	0.99966	0.00732
9.65	0.99981	0.00752
9.7	0.99615	0.00837
9.75	0.9953	0.0084
9.8	0.99746	0.00661
9.85	0.99796	0.00835
9.9	0.9978	0.00715
9.95	0.99885	0.00813
10	0.99866	0.00888

[truncated: 3 more sheets: FigureS8, FigureS9, FigureS10]
